# Supplementary material for: Motivators and barriers towards clinical research participation: A population-based survey from an Arab MENA country
Source: PLoS One. 2022 Jun 24;17(6):e0270300. doi: 10.1371/journal.pone.0270300 (PMC9231817; doi:10.1371/journal.pone.0270300)
Supplement: S1 Dataset — (CSV) [file pone.0270300.s002.csv]

Sample ID	Have you been previously participated in a clinical research?	Would you accept to participate in a clinical research in the future if you were invited to?	What type of clinical research contribution(s) would you like to provide? (Please choose all that apply)									How do you think clinical research is conducted?	Do you think participating in clinical research exposes the participant to harm?	Do you think participating in clinical research maintains participant confidentiality?
	Yes	Yes	Filling questionnaire surveys			Donating blood samples	Participating in physical examinations	Participating in clinical trials	Donating saliva samples	Donating tissue samples		I do not have an opinion	Agree	Strongly agree
	Yes	Yes	Filling questionnaire surveys			Donating blood samples	Participating in physical examinations	Participating in clinical trials	Donating saliva samples	Donating tissue samples		I do not have an opinion	Agree	Strongly agree
	Yes	Yes	Filling questionnaire surveys									Clinical research is conducted in a responsible and ethical manner	Disagree	I am not sure
	Yes	Yes	Filling questionnaire surveys									Clinical research is conducted in a responsible and ethical manner	Disagree	I am not sure
	No	Yes										I do not have an opinion	I am not sure	I am not sure
	Yes	I do not know										Clinical research is conducted in unethical manner	Strongly disagree	Strongly disagree
	Yes	I do not know										Clinical research is conducted in unethical manner	Strongly disagree	Strongly disagree
	Yes	Yes	Filling questionnaire surveys									Clinical research is conducted in a responsible and ethical manner	Disagree	I am not sure
	Yes	Yes	Filling questionnaire surveys									Clinical research is conducted in a responsible and ethical manner	Disagree	I am not sure
	Yes	Yes	Filling questionnaire surveys									Clinical research is conducted in a responsible and ethical manner	Disagree	I am not sure
	No	Yes	Filling questionnaire surveys									I do not have an opinion	I am not sure	I am not sure
	No	Yes										I do not have an opinion	I am not sure	I am not sure
	No	Yes										I do not have an opinion	I am not sure	I am not sure
	No	Yes										I do not have an opinion	I am not sure	I am not sure
	No	Yes										I do not have an opinion	I am not sure	I am not sure
	No	I do not know										Clinical research is conducted in a responsible and ethical manner	Disagree	I am not sure
	No	I do not know										Clinical research is conducted in a responsible and ethical manner	Disagree	I am not sure
	No	I do not know										Clinical research is conducted in a responsible and ethical manner	Disagree	I am not sure
	Yes	Yes	Filling questionnaire surveys			Donating blood samples	Participating in physical examinations	Participating in clinical trials	Donating saliva samples	Donating tissue samples		I do not have an opinion	Agree	Strongly agree
	Yes	Yes	Filling questionnaire surveys			Donating blood samples	Participating in physical examinations	Participating in clinical trials	Donating saliva samples	Donating tissue samples		I do not have an opinion	Agree	Strongly agree
	Yes	Yes	Filling questionnaire surveys			Donating blood samples	Participating in physical examinations	Participating in clinical trials	Donating saliva samples	Donating tissue samples		I do not have an opinion	Agree	Strongly agree
	Yes	Yes	Filling questionnaire surveys			Donating blood samples	Participating in physical examinations	Participating in clinical trials	Donating saliva samples	Donating tissue samples		I do not have an opinion	Agree	Strongly agree
	Yes	Yes	Filling questionnaire surveys			Donating blood samples	Participating in physical examinations	Participating in clinical trials	Donating saliva samples	Donating tissue samples		I do not have an opinion	Agree	Strongly agree
	Yes	Yes	Filling questionnaire surveys			Donating blood samples	Participating in physical examinations	Participating in clinical trials	Donating saliva samples	Donating tissue samples		I do not have an opinion	I am not sure	Strongly agree
	Yes	Yes	Filling questionnaire surveys			Donating blood samples	Participating in physical examinations	Participating in clinical trials	Donating saliva samples	Donating tissue samples		I do not have an opinion	I am not sure	Strongly agree
	Yes	Yes	Filling questionnaire surveys			Donating blood samples	Participating in physical examinations	Participating in clinical trials	Donating saliva samples	Donating tissue samples		I do not have an opinion	I am not sure	Strongly agree
	No	No										Clinical research is conducted in a responsible and ethical manner	I am not sure	I am not sure
	No	No										Clinical research is conducted in a responsible and ethical manner	I am not sure	I am not sure
	No	No										Clinical research is conducted in a responsible and ethical manner	I am not sure	I am not sure
	No	No										Clinical research is conducted in a responsible and ethical manner	I am not sure	I am not sure
	No	No										Clinical research is conducted in a responsible and ethical manner	I am not sure	I am not sure
	Yes	Yes	Filling questionnaire surveys			Donating blood samples	Participating in physical examinations	Participating in clinical trials	Donating saliva samples			I do not have an opinion	I am not sure	Strongly agree
	Yes	Yes	Filling questionnaire surveys			Donating blood samples	Participating in physical examinations	Participating in clinical trials	Donating saliva samples			I do not have an opinion	I am not sure	Strongly agree
	Yes	Yes	Filling questionnaire surveys			Donating blood samples	Participating in physical examinations	Participating in clinical trials	Donating saliva samples			I do not have an opinion	I am not sure	Strongly agree
	Yes	Yes	Filling questionnaire surveys			Donating blood samples	Participating in physical examinations	Participating in clinical trials	Donating saliva samples			I do not have an opinion	I am not sure	Strongly agree
	Yes	Yes	Filling questionnaire surveys			Donating blood samples	Participating in physical examinations	Participating in clinical trials	Donating saliva samples			I do not have an opinion	I am not sure	Agree
	No	Yes	Filling questionnaire surveys			Donating blood samples	Participating in physical examinations	Participating in clinical trials	Donating saliva samples	Donating tissue samples		I do not have an opinion	Strongly agree	Strongly agree
	No	Yes	Filling questionnaire surveys			Donating blood samples	Participating in physical examinations	Participating in clinical trials	Donating saliva samples	Donating tissue samples		I do not have an opinion	Strongly agree	Strongly agree
	No	Yes	Filling questionnaire surveys			Donating blood samples	Participating in physical examinations	Participating in clinical trials	Donating saliva samples	Donating tissue samples		I do not have an opinion	Strongly agree	Strongly agree
	No	Yes	Filling questionnaire surveys			Donating blood samples	Participating in physical examinations	Participating in clinical trials	Donating saliva samples	Donating tissue samples		I do not have an opinion	Strongly agree	Strongly agree
	No	Yes	Filling questionnaire surveys			Donating blood samples	Participating in physical examinations	Participating in clinical trials	Donating saliva samples	Donating tissue samples		I do not have an opinion	Strongly agree	Strongly agree
	Yes	Yes	Filling questionnaire surveys			Donating blood samples	Participating in physical examinations	Participating in clinical trials	Donating saliva samples			I do not have an opinion	I am not sure	Agree
	Yes	Yes	Filling questionnaire surveys			Donating blood samples	Participating in physical examinations	Participating in clinical trials	Donating saliva samples			I do not have an opinion	I am not sure	Agree
	Yes	Yes	Filling questionnaire surveys			Donating blood samples	Participating in physical examinations	Participating in clinical trials	Donating saliva samples			I do not have an opinion	I am not sure	Agree
	Yes	Yes	Filling questionnaire surveys			Donating blood samples	Participating in physical examinations	Participating in clinical trials	Donating saliva samples			I do not have an opinion	I am not sure	Agree
	Yes	Yes	Filling questionnaire surveys			Donating blood samples	Participating in physical examinations	Participating in clinical trials	Donating saliva samples			I do not have an opinion	I am not sure	Agree
	Yes	Yes	Filling questionnaire surveys			Donating blood samples	Participating in physical examinations		Donating saliva samples			I do not have an opinion	I am not sure	Agree
	Yes	Yes	Filling questionnaire surveys			Donating blood samples	Participating in physical examinations		Donating saliva samples			I do not have an opinion	I am not sure	Agree
	Yes	Yes	Filling questionnaire surveys			Donating blood samples	Participating in physical examinations		Donating saliva samples			I do not have an opinion	I am not sure	Agree
	Yes	Yes	Filling questionnaire surveys			Donating blood samples	Participating in physical examinations		Donating saliva samples			I do not have an opinion	I am not sure	Agree
	Yes	Yes	Filling questionnaire surveys			Donating blood samples	Participating in physical examinations		Donating saliva samples			I do not have an opinion	I am not sure	Agree
	Yes	Yes	Filling questionnaire surveys			Donating blood samples	Participating in physical examinations		Donating saliva samples			I do not have an opinion	I am not sure	Agree
	Yes	Yes	Filling questionnaire surveys			Donating blood samples	Participating in physical examinations		Donating saliva samples			I do not have an opinion	I am not sure	Agree
	Yes	Yes	Filling questionnaire surveys			Donating blood samples	Participating in physical examinations		Donating saliva samples			I do not have an opinion	I am not sure	Agree
	Yes	Yes	Filling questionnaire surveys			Donating blood samples	Participating in physical examinations		Donating saliva samples			I do not have an opinion	I am not sure	Agree
	Yes	Yes	Filling questionnaire surveys			Donating blood samples	Participating in physical examinations					I do not have an opinion	I am not sure	Agree
	Yes	Yes	Filling questionnaire surveys			Donating blood samples	Participating in physical examinations					I do not have an opinion	I am not sure	Agree
	Yes	Yes	Filling questionnaire surveys			Donating blood samples	Participating in physical examinations					I do not have an opinion	I am not sure	Agree
	Yes	Yes	Filling questionnaire surveys			Donating blood samples	Participating in physical examinations					I do not have an opinion	I am not sure	Agree
	Yes	Yes	Filling questionnaire surveys			Donating blood samples	Participating in physical examinations					I do not have an opinion	I am not sure	Agree
	Yes	Yes	Filling questionnaire surveys			Donating blood samples	Participating in physical examinations					I do not have an opinion	I am not sure	Agree
	Yes	Yes	Filling questionnaire surveys			Donating blood samples	Participating in physical examinations					I do not have an opinion	I am not sure	Agree
	Yes	Yes	Filling questionnaire surveys			Donating blood samples	Participating in physical examinations					I do not have an opinion	I am not sure	Agree
	Yes	Yes	Filling questionnaire surveys			Donating blood samples	Participating in physical examinations					I do not have an opinion	I am not sure	Agree
	Yes	Yes	Filling questionnaire surveys			Donating blood samples	Participating in physical examinations					I do not have an opinion	I am not sure	Agree
	Yes	Yes	Filling questionnaire surveys			Donating blood samples	Participating in physical examinations					I do not have an opinion	I am not sure	Agree
	Yes	Yes	Filling questionnaire surveys			Donating blood samples	Participating in physical examinations					I do not have an opinion	I am not sure	Agree
	Yes	Yes	Filling questionnaire surveys			Donating blood samples	Participating in physical examinations					I do not have an opinion	I am not sure	Agree
	Yes	Yes	Filling questionnaire surveys			Donating blood samples	Participating in physical examinations					I do not have an opinion	I am not sure	Agree
	Yes	Yes	Filling questionnaire surveys			Donating blood samples	Participating in physical examinations					I do not have an opinion	I am not sure	Agree
	Yes	Yes	Filling questionnaire surveys			Donating blood samples	Participating in physical examinations					I do not have an opinion	I am not sure	Agree
	Yes	Yes	Filling questionnaire surveys			Donating blood samples	Participating in physical examinations					I do not have an opinion	I am not sure	Agree
	Yes	Yes	Filling questionnaire surveys			Donating blood samples	Participating in physical examinations					I do not have an opinion	I am not sure	Agree
	Yes	Yes	Filling questionnaire surveys			Donating blood samples	Participating in physical examinations					Clinical research is conducted in a responsible and ethical manner	I am not sure	Agree
	Yes	Yes	Filling questionnaire surveys			Donating blood samples	Participating in physical examinations					Clinical research is conducted in a responsible and ethical manner	I am not sure	Agree
	Yes	Yes	Filling questionnaire surveys			Donating blood samples	Participating in physical examinations					Clinical research is conducted in a responsible and ethical manner	I am not sure	Agree
	Yes	Yes	Filling questionnaire surveys			Donating blood samples						Clinical research is conducted in a responsible and ethical manner	I am not sure	Agree
	Yes	Yes	Filling questionnaire surveys			Donating blood samples						Clinical research is conducted in a responsible and ethical manner	I am not sure	Agree
	Yes	Yes	Filling questionnaire surveys			Donating blood samples						Clinical research is conducted in a responsible and ethical manner	I am not sure	Agree
	Yes	Yes	Filling questionnaire surveys			Donating blood samples						Clinical research is conducted in a responsible and ethical manner	I am not sure	Agree
	Yes	Yes	Filling questionnaire surveys			Donating blood samples						Clinical research is conducted in a responsible and ethical manner	I am not sure	Agree
	Yes	Yes	Filling questionnaire surveys			Donating blood samples						Clinical research is conducted in a responsible and ethical manner	I am not sure	Agree
	Yes	Yes	Filling questionnaire surveys			Donating blood samples						Clinical research is conducted in a responsible and ethical manner	I am not sure	Agree
	Yes	Yes	Filling questionnaire surveys			Donating blood samples						Clinical research is conducted in a responsible and ethical manner	I am not sure	Agree
	Yes	Yes	Filling questionnaire surveys			Donating blood samples						Clinical research is conducted in a responsible and ethical manner	I am not sure	Agree
	Yes	Yes	Filling questionnaire surveys			Donating blood samples						Clinical research is conducted in a responsible and ethical manner	I am not sure	Agree
	Yes	Yes	Filling questionnaire surveys			Donating blood samples						Clinical research is conducted in a responsible and ethical manner	I am not sure	Agree
	Yes	Yes	Filling questionnaire surveys			Donating blood samples						Clinical research is conducted in a responsible and ethical manner	I am not sure	Agree
	Yes	Yes	Filling questionnaire surveys			Donating blood samples						Clinical research is conducted in a responsible and ethical manner	I am not sure	Agree
	Yes	Yes	Filling questionnaire surveys			Donating blood samples						Clinical research is conducted in a responsible and ethical manner	I am not sure	Agree
	Yes	Yes	Filling questionnaire surveys			Donating blood samples						Clinical research is conducted in a responsible and ethical manner	I am not sure	Agree
	Yes	Yes	Filling questionnaire surveys			Donating blood samples						Clinical research is conducted in a responsible and ethical manner	Disagree	Agree
	Yes	Yes	Filling questionnaire surveys			Donating blood samples						Clinical research is conducted in a responsible and ethical manner	Disagree	Agree
	Yes	Yes	Filling questionnaire surveys			Donating blood samples						Clinical research is conducted in a responsible and ethical manner	Disagree	Agree
	Yes	Yes	Filling questionnaire surveys			Donating blood samples						Clinical research is conducted in a responsible and ethical manner	Disagree	Agree
	Yes	Yes	Filling questionnaire surveys			Donating blood samples						Clinical research is conducted in a responsible and ethical manner	Disagree	Agree
	Yes	Yes	Filling questionnaire surveys			Donating blood samples						Clinical research is conducted in a responsible and ethical manner	Disagree	Agree
	Yes	Yes	Filling questionnaire surveys			Donating blood samples						Clinical research is conducted in a responsible and ethical manner	Disagree	Agree
	Yes	Yes	Filling questionnaire surveys			Donating blood samples						Clinical research is conducted in a responsible and ethical manner	Disagree	Agree
	Yes	Yes	Filling questionnaire surveys			Donating blood samples						Clinical research is conducted in a responsible and ethical manner	Disagree	Agree
	Yes	Yes	Filling questionnaire surveys			Donating blood samples						Clinical research is conducted in a responsible and ethical manner	Disagree	Agree
	Yes	Yes	Filling questionnaire surveys			Donating blood samples						Clinical research is conducted in a responsible and ethical manner	Disagree	Agree
	Yes	Yes	Filling questionnaire surveys			Donating blood samples						Clinical research is conducted in a responsible and ethical manner	Disagree	I am not sure
	Yes	Yes	Filling questionnaire surveys									Clinical research is conducted in a responsible and ethical manner	Disagree	I am not sure
	Yes	Yes	Filling questionnaire surveys									Clinical research is conducted in a responsible and ethical manner	Disagree	I am not sure
	Yes	Yes	Filling questionnaire surveys									Clinical research is conducted in a responsible and ethical manner	Disagree	I am not sure
	Yes	Yes	Filling questionnaire surveys									Clinical research is conducted in a responsible and ethical manner	Disagree	I am not sure
	Yes	Yes	Filling questionnaire surveys									Clinical research is conducted in a responsible and ethical manner	Disagree	I am not sure
	Yes	Yes	Filling questionnaire surveys									Clinical research is conducted in a responsible and ethical manner	Disagree	I am not sure
	Yes	Yes	Filling questionnaire surveys									Clinical research is conducted in a responsible and ethical manner	Disagree	I am not sure
	Yes	Yes	Filling questionnaire surveys									Clinical research is conducted in a responsible and ethical manner	Disagree	I am not sure
	Yes	Yes	Filling questionnaire surveys									Clinical research is conducted in a responsible and ethical manner	Disagree	I am not sure
	Yes	Yes	Filling questionnaire surveys									Clinical research is conducted in a responsible and ethical manner	Disagree	I am not sure
	Yes	Yes	Filling questionnaire surveys									Clinical research is conducted in a responsible and ethical manner	Disagree	I am not sure
	Yes	Yes	Filling questionnaire surveys									Clinical research is conducted in a responsible and ethical manner	Disagree	I am not sure
	Yes	Yes	Filling questionnaire surveys									Clinical research is conducted in a responsible and ethical manner	Disagree	I am not sure
	Yes	Yes	Filling questionnaire surveys									Clinical research is conducted in a responsible and ethical manner	Disagree	I am not sure
	Yes	Yes	Filling questionnaire surveys									Clinical research is conducted in a responsible and ethical manner	Disagree	I am not sure
	Yes	Yes	Filling questionnaire surveys									Clinical research is conducted in a responsible and ethical manner	Disagree	I am not sure
	Yes	Yes	Filling questionnaire surveys									Clinical research is conducted in a responsible and ethical manner	Disagree	I am not sure
	Yes	Yes	Filling questionnaire surveys									Clinical research is conducted in a responsible and ethical manner	Disagree	I am not sure
	Yes	Yes	Filling questionnaire surveys									Clinical research is conducted in a responsible and ethical manner	Disagree	I am not sure
	Yes	Yes	Filling questionnaire surveys									Clinical research is conducted in a responsible and ethical manner	Disagree	I am not sure
	Yes	Yes	Filling questionnaire surveys									Clinical research is conducted in a responsible and ethical manner	Disagree	I am not sure
	Yes	No										Clinical research is conducted by unqualified personnel	Disagree	I am not sure
	Yes	No										Clinical research is conducted by unqualified personnel	Disagree	I am not sure
	Yes	No										Clinical research is conducted by unqualified personnel	Disagree	I am not sure
	Yes	No										Clinical research is conducted by unqualified personnel	Disagree	I am not sure
	Yes	Yes	Filling questionnaire surveys									Clinical research is conducted in a responsible and ethical manner	Disagree	I am not sure
	Yes	Yes	Filling questionnaire surveys									Clinical research is conducted in a responsible and ethical manner	Disagree	I am not sure
	Yes	Yes	Filling questionnaire surveys									Clinical research is conducted in a responsible and ethical manner	Disagree	I am not sure
	Yes	Yes	Filling questionnaire surveys									Clinical research is conducted in a responsible and ethical manner	Disagree	I am not sure
	Yes	Yes	Filling questionnaire surveys									Clinical research is conducted in a responsible and ethical manner	Disagree	I am not sure
	Yes	Yes	Filling questionnaire surveys									Clinical research is conducted in a responsible and ethical manner	Disagree	I am not sure
	Yes	Yes	Filling questionnaire surveys									Clinical research is conducted in a responsible and ethical manner	Disagree	I am not sure
	Yes	Yes	Filling questionnaire surveys									Clinical research is conducted in a responsible and ethical manner	Disagree	I am not sure
	Yes	Yes	Filling questionnaire surveys									Clinical research is conducted in a responsible and ethical manner	Disagree	I am not sure
	Yes	Yes	Filling questionnaire surveys									Clinical research is conducted in a responsible and ethical manner	Disagree	I am not sure
	Yes	Yes	Filling questionnaire surveys									Clinical research is conducted in a responsible and ethical manner	Disagree	I am not sure
	Yes	Yes	Filling questionnaire surveys									Clinical research is conducted in a responsible and ethical manner	Disagree	I am not sure
	Yes	No										Clinical research is conducted in a responsible and ethical manner	Disagree	I am not sure
	Yes	No										Clinical research is conducted in a responsible and ethical manner	Disagree	I am not sure
	Yes	Yes	Filling questionnaire surveys			Donating blood samples	Participating in physical examinations					Clinical research is conducted in a responsible and ethical manner	I am not sure	Agree
	Yes	Yes	Filling questionnaire surveys			Donating blood samples	Participating in physical examinations					Clinical research is conducted in a responsible and ethical manner	I am not sure	Agree
	Yes	Yes	Filling questionnaire surveys			Donating blood samples	Participating in physical examinations					Clinical research is conducted in a responsible and ethical manner	I am not sure	Agree
	Yes	Yes	Filling questionnaire surveys			Donating blood samples	Participating in physical examinations					Clinical research is conducted in a responsible and ethical manner	I am not sure	Agree
	Yes	Yes	Filling questionnaire surveys			Donating blood samples	Participating in physical examinations					Clinical research is conducted in a responsible and ethical manner	I am not sure	Agree
	Yes	Yes	Filling questionnaire surveys			Donating blood samples	Participating in physical examinations					Clinical research is conducted in a responsible and ethical manner	I am not sure	Agree
	Yes	Yes	Filling questionnaire surveys			Donating blood samples	Participating in physical examinations					Clinical research is conducted in a responsible and ethical manner	I am not sure	Agree
	Yes	No										Clinical research is conducted in a responsible and ethical manner	Disagree	I am not sure
	Yes	No										Clinical research is conducted in a responsible and ethical manner	Disagree	I am not sure
	Yes	No										Clinical research is conducted in a responsible and ethical manner	Disagree	I am not sure
	Yes	No										Clinical research is conducted by unqualified personnel	Disagree	I am not sure
	Yes	No										Clinical research is conducted by unqualified personnel	Disagree	I am not sure
	Yes	No										Clinical research is conducted by unqualified personnel	Disagree	I am not sure
	Yes	No										Clinical research is conducted by unqualified personnel	Disagree	I am not sure
	Yes	No										Clinical research is conducted by unqualified personnel	Strongly disagree	I am not sure
	Yes	I do not know										Clinical research is conducted by unqualified personnel	Strongly disagree	I am not sure
	Yes	I do not know										Clinical research is conducted by unqualified personnel	Strongly disagree	I am not sure
	Yes	I do not know										Clinical research is conducted by unqualified personnel	Strongly disagree	I am not sure
	Yes	I do not know										Clinical research is conducted by unqualified personnel	Strongly disagree	I am not sure
	Yes	I do not know										Clinical research is conducted by unqualified personnel	Strongly disagree	I am not sure
	Yes	I do not know										Clinical research is conducted by unqualified personnel	Strongly disagree	I am not sure
	Yes	I do not know										Clinical research is conducted by unqualified personnel	Strongly disagree	Disagree
	Yes	I do not know										Clinical research is conducted by unqualified personnel	Strongly disagree	Disagree
	Yes	I do not know										Clinical research is conducted by unqualified personnel	Strongly disagree	Disagree
	Yes	Yes	Filling questionnaire surveys			Donating blood samples	Participating in physical examinations					I do not have an opinion	I am not sure	Agree
	Yes	Yes	Filling questionnaire surveys			Donating blood samples	Participating in physical examinations					I do not have an opinion	I am not sure	Agree
	Yes	Yes	Filling questionnaire surveys			Donating blood samples	Participating in physical examinations					I do not have an opinion	I am not sure	Agree
	Yes	Yes	Filling questionnaire surveys			Donating blood samples	Participating in physical examinations					I do not have an opinion	I am not sure	Agree
	Yes	Yes	Filling questionnaire surveys			Donating blood samples	Participating in physical examinations					I do not have an opinion	I am not sure	Agree
	Yes	I do not know										Clinical research is conducted by unqualified personnel	Strongly disagree	Disagree
	Yes	I do not know										Clinical research is conducted by unqualified personnel	Strongly disagree	Disagree
	Yes	I do not know										Clinical research is conducted by unqualified personnel	Strongly disagree	Disagree
	Yes	I do not know										Clinical research is conducted by unqualified personnel	Strongly disagree	Disagree
	Yes	I do not know										Clinical research is conducted by unqualified personnel	Strongly disagree	Disagree
	Yes	I do not know										Clinical research is conducted by unqualified personnel	Strongly disagree	Disagree
	Yes	I do not know										Clinical research is conducted by unqualified personnel	Strongly disagree	Disagree
	No	Yes	Filling questionnaire surveys			Donating blood samples	Participating in physical examinations		Donating saliva samples			I do not have an opinion	Agree	Strongly agree
	No	Yes	Filling questionnaire surveys			Donating blood samples	Participating in physical examinations		Donating saliva samples			I do not have an opinion	Agree	Strongly agree
	No	Yes	Filling questionnaire surveys			Donating blood samples	Participating in physical examinations		Donating saliva samples			I do not have an opinion	Agree	Strongly agree
	Yes	I do not know										Clinical research is conducted by unqualified personnel	Strongly disagree	Disagree
	Yes	I do not know										Clinical research is conducted by unqualified personnel	Strongly disagree	Disagree
	No	Yes	Filling questionnaire surveys			Donating blood samples	Participating in physical examinations	Participating in clinical trials	Donating saliva samples			I do not have an opinion	Agree	Strongly agree
	No	Yes	Filling questionnaire surveys			Donating blood samples	Participating in physical examinations	Participating in clinical trials	Donating saliva samples			I do not have an opinion	Agree	Strongly agree
	No	Yes	Filling questionnaire surveys			Donating blood samples	Participating in physical examinations	Participating in clinical trials	Donating saliva samples			I do not have an opinion	Agree	Strongly agree
	Yes	I do not know										Clinical research is conducted by unqualified personnel	Strongly disagree	Disagree
	Yes	I do not know										Clinical research is conducted in unethical manner	Strongly disagree	Disagree
	Yes	I do not know										Clinical research is conducted in unethical manner	Strongly disagree	Disagree
	Yes	I do not know										Clinical research is conducted in unethical manner	Strongly disagree	Disagree
	Yes	I do not know										Clinical research is conducted in unethical manner	Strongly disagree	Disagree
	No	Yes	Filling questionnaire surveys			Donating blood samples	Participating in physical examinations	Participating in clinical trials	Donating saliva samples			I do not have an opinion	Agree	Strongly agree
	Yes	I do not know										Clinical research is conducted in unethical manner	Strongly disagree	Strongly disagree
	Yes	I do not know										Clinical research is conducted in unethical manner	Strongly disagree	Strongly disagree
	Yes	I do not know										Clinical research is conducted in unethical manner	Strongly disagree	Strongly disagree
	Yes	I do not know										Clinical research is conducted in unethical manner	Strongly disagree	Strongly disagree
	Yes	I do not know										Clinical research is conducted in unethical manner	Strongly disagree	Strongly disagree
	Yes	I do not know										Clinical research is conducted in unethical manner	Strongly disagree	Strongly disagree
	No	Yes	Filling questionnaire surveys			Donating blood samples	Participating in physical examinations	Participating in clinical trials	Donating saliva samples	Donating tissue samples	urine sample	I do not have an opinion	Strongly agree	Strongly agree
	Yes	Yes	Filling questionnaire surveys			Donating blood samples	Participating in physical examinations	Participating in clinical trials	Donating saliva samples	Donating tissue samples		I do not have an opinion	Agree	Strongly agree
	No	Yes	Filling questionnaire surveys			Donating blood samples	Participating in physical examinations	Participating in clinical trials	Donating saliva samples	Donating tissue samples		I do not have an opinion	Strongly agree	Strongly agree
	No	Yes	Filling questionnaire surveys			Donating blood samples	Participating in physical examinations	Participating in clinical trials	Donating saliva samples	Donating tissue samples		I do not have an opinion	Strongly agree	Strongly agree
	No	Yes	Filling questionnaire surveys			Donating blood samples	Participating in physical examinations	Participating in clinical trials	Donating saliva samples	Donating tissue samples		I do not have an opinion	Strongly agree	Strongly agree
	No	Yes	Filling questionnaire surveys			Donating blood samples	Participating in physical examinations	Participating in clinical trials	Donating saliva samples	Donating tissue samples		I do not have an opinion	Strongly agree	Strongly agree
	No	Yes	Filling questionnaire surveys			Donating blood samples	Participating in physical examinations	Participating in clinical trials	Donating saliva samples	Donating tissue samples		I do not have an opinion	Strongly agree	Strongly agree
	No	Yes	Filling questionnaire surveys			Donating blood samples	Participating in physical examinations	Participating in clinical trials	Donating saliva samples	Donating tissue samples		I do not have an opinion	Strongly agree	Strongly agree
	No	Yes	Filling questionnaire surveys			Donating blood samples	Participating in physical examinations	Participating in clinical trials	Donating saliva samples	Donating tissue samples		I do not have an opinion	Strongly agree	Strongly agree
	No	Yes	Filling questionnaire surveys			Donating blood samples	Participating in physical examinations	Participating in clinical trials	Donating saliva samples	Donating tissue samples		I do not have an opinion	Strongly agree	Strongly agree
	No	Yes	Filling questionnaire surveys			Donating blood samples	Participating in physical examinations	Participating in clinical trials	Donating saliva samples	Donating tissue samples		I do not have an opinion	Strongly agree	Strongly agree
	Yes	Yes	Filling questionnaire surveys			Donating blood samples	Participating in physical examinations					I do not have an opinion	I am not sure	Agree
	Yes	Yes	Filling questionnaire surveys			Donating blood samples	Participating in physical examinations					I do not have an opinion	I am not sure	Agree
	Yes	Yes	Filling questionnaire surveys			Donating blood samples	Participating in physical examinations					I do not have an opinion	I am not sure	Agree
	Yes	Yes	Filling questionnaire surveys			Donating blood samples	Participating in physical examinations					I do not have an opinion	I am not sure	Agree
	No	Yes	Filling questionnaire surveys			Donating blood samples	Participating in physical examinations	Participating in clinical trials	Donating saliva samples	Donating tissue samples		I do not have an opinion	Strongly agree	Strongly agree
	No	Yes	Filling questionnaire surveys			Donating blood samples	Participating in physical examinations	Participating in clinical trials	Donating saliva samples	Donating tissue samples		I do not have an opinion	Strongly agree	Strongly agree
	No	Yes	Filling questionnaire surveys			Donating blood samples	Participating in physical examinations	Participating in clinical trials	Donating saliva samples	Donating tissue samples		I do not have an opinion	Strongly agree	Strongly agree
	No	Yes	Filling questionnaire surveys			Donating blood samples	Participating in physical examinations	Participating in clinical trials	Donating saliva samples	Donating tissue samples		I do not have an opinion	Strongly agree	Strongly agree
	No	Yes	Filling questionnaire surveys			Donating blood samples	Participating in physical examinations	Participating in clinical trials	Donating saliva samples	Donating tissue samples		I do not have an opinion	Agree	Strongly agree
	No	Yes	Filling questionnaire surveys			Donating blood samples	Participating in physical examinations	Participating in clinical trials	Donating saliva samples	Donating tissue samples		I do not have an opinion	Agree	Strongly agree
	No	Yes	Filling questionnaire surveys			Donating blood samples	Participating in physical examinations	Participating in clinical trials	Donating saliva samples	Donating tissue samples		I do not have an opinion	Agree	Strongly agree
	No	Yes	Filling questionnaire surveys			Donating blood samples	Participating in physical examinations	Participating in clinical trials	Donating saliva samples	Donating tissue samples		I do not have an opinion	Agree	Strongly agree
	No	Yes	Filling questionnaire surveys			Donating blood samples	Participating in physical examinations	Participating in clinical trials	Donating saliva samples	Donating tissue samples		I do not have an opinion	Agree	Strongly agree
	No	Yes	Filling questionnaire surveys			Donating blood samples	Participating in physical examinations	Participating in clinical trials	Donating saliva samples	Donating tissue samples		I do not have an opinion	Agree	Strongly agree
	No	Yes	Filling questionnaire surveys			Donating blood samples	Participating in physical examinations	Participating in clinical trials	Donating saliva samples	Donating tissue samples		I do not have an opinion	Agree	Strongly agree
	No	Yes	Filling questionnaire surveys			Donating blood samples	Participating in physical examinations	Participating in clinical trials	Donating saliva samples	Donating tissue samples		I do not have an opinion	Agree	Strongly agree
	No	Yes	Filling questionnaire surveys			Donating blood samples	Participating in physical examinations	Participating in clinical trials	Donating saliva samples	Donating tissue samples		I do not have an opinion	Agree	Strongly agree
	No	Yes	Filling questionnaire surveys			Donating blood samples	Participating in physical examinations	Participating in clinical trials	Donating saliva samples	Donating tissue samples		I do not have an opinion	Agree	Strongly agree
	No	Yes	Filling questionnaire surveys			Donating blood samples	Participating in physical examinations	Participating in clinical trials	Donating saliva samples	Donating tissue samples		I do not have an opinion	Agree	Strongly agree
	No	Yes	Filling questionnaire surveys			Donating blood samples	Participating in physical examinations	Participating in clinical trials	Donating saliva samples	Donating tissue samples		I do not have an opinion	Agree	Strongly agree
	No	Yes	Filling questionnaire surveys			Donating blood samples	Participating in physical examinations	Participating in clinical trials	Donating saliva samples	Donating tissue samples		I do not have an opinion	Agree	Strongly agree
	No	Yes	Filling questionnaire surveys			Donating blood samples	Participating in physical examinations	Participating in clinical trials	Donating saliva samples	Donating tissue samples		I do not have an opinion	Agree	Strongly agree
	No	Yes	Filling questionnaire surveys			Donating blood samples	Participating in physical examinations	Participating in clinical trials	Donating saliva samples	Donating tissue samples		I do not have an opinion	Agree	Strongly agree
	No	Yes	Filling questionnaire surveys			Donating blood samples	Participating in physical examinations	Participating in clinical trials	Donating saliva samples	Donating tissue samples		I do not have an opinion	Agree	Strongly agree
	No	Yes	Filling questionnaire surveys			Donating blood samples	Participating in physical examinations	Participating in clinical trials	Donating saliva samples	Donating tissue samples		I do not have an opinion	Agree	Strongly agree
	No	Yes	Filling questionnaire surveys			Donating blood samples	Participating in physical examinations	Participating in clinical trials	Donating saliva samples	Donating tissue samples		I do not have an opinion	Agree	Strongly agree
	No	Yes	Filling questionnaire surveys			Donating blood samples	Participating in physical examinations	Participating in clinical trials	Donating saliva samples	Donating tissue samples		I do not have an opinion	Agree	Strongly agree
	No	Yes	Filling questionnaire surveys			Donating blood samples	Participating in physical examinations	Participating in clinical trials	Donating saliva samples			I do not have an opinion	Agree	Strongly agree
	No	Yes	Filling questionnaire surveys			Donating blood samples	Participating in physical examinations	Participating in clinical trials	Donating saliva samples			I do not have an opinion	Agree	Strongly agree
	No	Yes	Filling questionnaire surveys			Donating blood samples	Participating in physical examinations	Participating in clinical trials	Donating saliva samples			I do not have an opinion	Agree	Strongly agree
	No	Yes	Filling questionnaire surveys			Donating blood samples	Participating in physical examinations	Participating in clinical trials	Donating saliva samples			I do not have an opinion	Agree	Strongly agree
	No	Yes	Filling questionnaire surveys			Donating blood samples	Participating in physical examinations	Participating in clinical trials	Donating saliva samples			I do not have an opinion	Agree	Strongly agree
	No	Yes	Filling questionnaire surveys			Donating blood samples	Participating in physical examinations	Participating in clinical trials	Donating saliva samples			I do not have an opinion	Agree	Strongly agree
	No	Yes	Filling questionnaire surveys			Donating blood samples	Participating in physical examinations	Participating in clinical trials	Donating saliva samples			I do not have an opinion	Agree	Strongly agree
	No	Yes	Filling questionnaire surveys			Donating blood samples	Participating in physical examinations	Participating in clinical trials	Donating saliva samples			I do not have an opinion	Agree	Strongly agree
	No	Yes	Filling questionnaire surveys			Donating blood samples	Participating in physical examinations	Participating in clinical trials	Donating saliva samples			I do not have an opinion	Agree	Strongly agree
	No	Yes	Filling questionnaire surveys			Donating blood samples	Participating in physical examinations	Participating in clinical trials	Donating saliva samples			I do not have an opinion	Agree	Strongly agree
	No	Yes	Filling questionnaire surveys			Donating blood samples	Participating in physical examinations	Participating in clinical trials	Donating saliva samples			I do not have an opinion	Agree	Strongly agree
	No	Yes	Filling questionnaire surveys			Donating blood samples	Participating in physical examinations	Participating in clinical trials	Donating saliva samples			I do not have an opinion	Agree	Strongly agree
	No	Yes	Filling questionnaire surveys			Donating blood samples	Participating in physical examinations	Participating in clinical trials	Donating saliva samples			I do not have an opinion	Agree	Strongly agree
	No	Yes	Filling questionnaire surveys			Donating blood samples	Participating in physical examinations	Participating in clinical trials	Donating saliva samples			I do not have an opinion	Agree	Strongly agree
	No	Yes	Filling questionnaire surveys			Donating blood samples	Participating in physical examinations	Participating in clinical trials	Donating saliva samples			I do not have an opinion	Agree	Strongly agree
	No	Yes	Filling questionnaire surveys			Donating blood samples	Participating in physical examinations	Participating in clinical trials	Donating saliva samples			I do not have an opinion	Agree	Strongly agree
	No	Yes	Filling questionnaire surveys			Donating blood samples	Participating in physical examinations		Donating saliva samples			I do not have an opinion	Agree	Strongly agree
	No	Yes	Filling questionnaire surveys			Donating blood samples	Participating in physical examinations		Donating saliva samples			I do not have an opinion	Agree	Strongly agree
	No	Yes	Filling questionnaire surveys			Donating blood samples	Participating in physical examinations		Donating saliva samples			I do not have an opinion	Agree	Strongly agree
	No	Yes	Filling questionnaire surveys			Donating blood samples	Participating in physical examinations		Donating saliva samples			I do not have an opinion	Agree	Strongly agree
	No	Yes	Filling questionnaire surveys			Donating blood samples	Participating in physical examinations		Donating saliva samples			I do not have an opinion	Agree	Strongly agree
	No	Yes	Filling questionnaire surveys			Donating blood samples	Participating in physical examinations		Donating saliva samples			I do not have an opinion	Agree	Strongly agree
	No	Yes	Filling questionnaire surveys			Donating blood samples	Participating in physical examinations		Donating saliva samples			I do not have an opinion	Agree	Strongly agree
	No	Yes	Filling questionnaire surveys			Donating blood samples	Participating in physical examinations		Donating saliva samples			I do not have an opinion	Agree	Strongly agree
	Yes	Yes	Filling questionnaire surveys									Clinical research is conducted in a responsible and ethical manner	Disagree	I am not sure
	Yes	Yes	Filling questionnaire surveys									Clinical research is conducted in a responsible and ethical manner	Disagree	I am not sure
	Yes	Yes	Filling questionnaire surveys									Clinical research is conducted in a responsible and ethical manner	Disagree	I am not sure
	Yes	Yes	Filling questionnaire surveys									Clinical research is conducted in a responsible and ethical manner	Disagree	I am not sure
	Yes	Yes	Filling questionnaire surveys									Clinical research is conducted in a responsible and ethical manner	Disagree	I am not sure
	Yes	Yes	Filling questionnaire surveys									Clinical research is conducted in a responsible and ethical manner	Disagree	I am not sure
	No	Yes	Filling questionnaire surveys			Donating blood samples	Participating in physical examinations		Donating saliva samples			I do not have an opinion	Agree	Strongly agree
	No	Yes	Filling questionnaire surveys			Donating blood samples	Participating in physical examinations		Donating saliva samples			I do not have an opinion	Agree	Strongly agree
	No	Yes	Filling questionnaire surveys			Donating blood samples	Participating in physical examinations		Donating saliva samples			I do not have an opinion	Agree	Strongly agree
	No	Yes	Filling questionnaire surveys			Donating blood samples	Participating in physical examinations		Donating saliva samples			I do not have an opinion	Agree	Strongly agree
	No	Yes	Filling questionnaire surveys			Donating blood samples	Participating in physical examinations		Donating saliva samples			I do not have an opinion	Agree	Strongly agree
	No	Yes	Filling questionnaire surveys			Donating blood samples						I do not have an opinion	I am not sure	Agree
	No	Yes	Filling questionnaire surveys			Donating blood samples						I do not have an opinion	I am not sure	Agree
	No	Yes	Filling questionnaire surveys			Donating blood samples						I do not have an opinion	I am not sure	Agree
	No	Yes	Filling questionnaire surveys			Donating blood samples						I do not have an opinion	I am not sure	Agree
	No	Yes	Filling questionnaire surveys			Donating blood samples	Participating in physical examinations		Donating saliva samples			I do not have an opinion	Agree	Strongly agree
	No	Yes	Filling questionnaire surveys			Donating blood samples	Participating in physical examinations		Donating saliva samples			I do not have an opinion	Agree	Strongly agree
	No	Yes	Filling questionnaire surveys			Donating blood samples	Participating in physical examinations		Donating saliva samples			I do not have an opinion	Agree	Strongly agree
	No	Yes	Filling questionnaire surveys			Donating blood samples	Participating in physical examinations		Donating saliva samples			I do not have an opinion	Agree	Strongly agree
	No	Yes	Filling questionnaire surveys			Donating blood samples	Participating in physical examinations		Donating saliva samples			I do not have an opinion	Agree	Strongly agree
	No	Yes	Filling questionnaire surveys			Donating blood samples	Participating in physical examinations		Donating saliva samples			I do not have an opinion	Agree	Strongly agree
	No	Yes	Filling questionnaire surveys			Donating blood samples	Participating in physical examinations		Donating saliva samples			I do not have an opinion	Agree	Strongly agree
	No	Yes	Filling questionnaire surveys									I do not have an opinion	I am not sure	I am not sure
	No	Yes	Filling questionnaire surveys									I do not have an opinion	I am not sure	I am not sure
	No	Yes	Filling questionnaire surveys									I do not have an opinion	I am not sure	I am not sure
	No	Yes	Filling questionnaire surveys									I do not have an opinion	I am not sure	I am not sure
	No	Yes	Filling questionnaire surveys									I do not have an opinion	I am not sure	I am not sure
	No	Yes	Filling questionnaire surveys									I do not have an opinion	I am not sure	I am not sure
	No	Yes	Filling questionnaire surveys									I do not have an opinion	I am not sure	I am not sure
	No	Yes	Filling questionnaire surveys			Donating blood samples	Participating in physical examinations		Donating saliva samples			I do not have an opinion	Agree	Strongly agree
	No	Yes	Filling questionnaire surveys			Donating blood samples	Participating in physical examinations		Donating saliva samples			I do not have an opinion	Agree	Strongly agree
	No	Yes	Filling questionnaire surveys			Donating blood samples	Participating in physical examinations		Donating saliva samples			I do not have an opinion	Agree	Strongly agree
	No	Yes	Filling questionnaire surveys			Donating blood samples	Participating in physical examinations		Donating saliva samples			I do not have an opinion	Agree	Strongly agree
	No	Yes	Filling questionnaire surveys			Donating blood samples	Participating in physical examinations		Donating saliva samples			I do not have an opinion	Agree	Strongly agree
	No	Yes	Filling questionnaire surveys			Donating blood samples	Participating in physical examinations		Donating saliva samples			I do not have an opinion	Agree	Strongly agree
	No	Yes	Filling questionnaire surveys			Donating blood samples	Participating in physical examinations		Donating saliva samples			I do not have an opinion	Agree	Strongly agree
	No	Yes	Filling questionnaire surveys			Donating blood samples	Participating in physical examinations		Donating saliva samples			I do not have an opinion	Agree	Strongly agree
	No	Yes	Filling questionnaire surveys			Donating blood samples	Participating in physical examinations		Donating saliva samples			I do not have an opinion	Agree	Strongly agree
	No	Yes	Filling questionnaire surveys			Donating blood samples	Participating in physical examinations		Donating saliva samples			I do not have an opinion	Agree	Strongly agree
	No	Yes	Filling questionnaire surveys			Donating blood samples	Participating in physical examinations		Donating saliva samples			I do not have an opinion	Agree	Strongly agree
	No	Yes	Filling questionnaire surveys			Donating blood samples	Participating in physical examinations		Donating saliva samples			I do not have an opinion	Agree	Strongly agree
	No	Yes	Filling questionnaire surveys			Donating blood samples	Participating in physical examinations		Donating saliva samples			I do not have an opinion	Agree	Strongly agree
	No	Yes	Filling questionnaire surveys			Donating blood samples	Participating in physical examinations		Donating saliva samples			I do not have an opinion	Agree	Agree
	No	Yes	Filling questionnaire surveys			Donating blood samples	Participating in physical examinations		Donating saliva samples			I do not have an opinion	Agree	Agree
	No	Yes	Filling questionnaire surveys			Donating blood samples	Participating in physical examinations		Donating saliva samples			I do not have an opinion	Agree	Agree
	No	Yes	Filling questionnaire surveys			Donating blood samples	Participating in physical examinations		Donating saliva samples			I do not have an opinion	I am not sure	Agree
	No	Yes	Filling questionnaire surveys			Donating blood samples	Participating in physical examinations		Donating saliva samples			I do not have an opinion	I am not sure	Agree
	No	Yes	Filling questionnaire surveys			Donating blood samples	Participating in physical examinations		Donating saliva samples			I do not have an opinion	I am not sure	Agree
	No	Yes	Filling questionnaire surveys			Donating blood samples	Participating in physical examinations		Donating saliva samples			I do not have an opinion	I am not sure	Agree
	No	Yes	Filling questionnaire surveys			Donating blood samples	Participating in physical examinations					I do not have an opinion	I am not sure	Agree
	No	Yes	Filling questionnaire surveys			Donating blood samples	Participating in physical examinations					I do not have an opinion	I am not sure	Agree
	No	Yes	Filling questionnaire surveys			Donating blood samples	Participating in physical examinations					I do not have an opinion	I am not sure	Agree
	No	Yes	Filling questionnaire surveys			Donating blood samples	Participating in physical examinations		Donating saliva samples			I do not have an opinion	I am not sure	Agree
	No	Yes	Filling questionnaire surveys			Donating blood samples	Participating in physical examinations		Donating saliva samples			I do not have an opinion	I am not sure	Agree
	No	Yes	Filling questionnaire surveys			Donating blood samples	Participating in physical examinations		Donating saliva samples			I do not have an opinion	I am not sure	Agree
	No	Yes	Filling questionnaire surveys			Donating blood samples	Participating in physical examinations		Donating saliva samples			I do not have an opinion	I am not sure	Agree
	No	Yes	Filling questionnaire surveys			Donating blood samples	Participating in physical examinations		Donating saliva samples			I do not have an opinion	I am not sure	Agree
	No	Yes	Filling questionnaire surveys			Donating blood samples	Participating in physical examinations		Donating saliva samples			I do not have an opinion	I am not sure	Agree
	No	Yes	Filling questionnaire surveys			Donating blood samples	Participating in physical examinations		Donating saliva samples			I do not have an opinion	I am not sure	Agree
	No	Yes	Filling questionnaire surveys			Donating blood samples	Participating in physical examinations		Donating saliva samples			I do not have an opinion	I am not sure	Agree
	No	Yes	Filling questionnaire surveys			Donating blood samples	Participating in physical examinations		Donating saliva samples			I do not have an opinion	I am not sure	Agree
	No	Yes	Filling questionnaire surveys			Donating blood samples	Participating in physical examinations		Donating saliva samples			I do not have an opinion	I am not sure	Agree
	No	Yes	Filling questionnaire surveys			Donating blood samples	Participating in physical examinations		Donating saliva samples			I do not have an opinion	I am not sure	Agree
	No	Yes	Filling questionnaire surveys			Donating blood samples	Participating in physical examinations		Donating saliva samples			I do not have an opinion	I am not sure	Agree
	No	Yes	Filling questionnaire surveys			Donating blood samples	Participating in physical examinations		Donating saliva samples			I do not have an opinion	I am not sure	Agree
	No	Yes	Filling questionnaire surveys			Donating blood samples	Participating in physical examinations		Donating saliva samples			I do not have an opinion	I am not sure	Agree
	No	Yes	Filling questionnaire surveys			Donating blood samples	Participating in physical examinations		Donating saliva samples			I do not have an opinion	I am not sure	Agree
	No	Yes	Filling questionnaire surveys			Donating blood samples	Participating in physical examinations		Donating saliva samples			I do not have an opinion	I am not sure	Agree
	No	Yes	Filling questionnaire surveys			Donating blood samples	Participating in physical examinations		Donating saliva samples			I do not have an opinion	I am not sure	Agree
	No	Yes	Filling questionnaire surveys			Donating blood samples	Participating in physical examinations		Donating saliva samples			I do not have an opinion	I am not sure	Agree
	No	Yes	Filling questionnaire surveys			Donating blood samples	Participating in physical examinations		Donating saliva samples			I do not have an opinion	I am not sure	Agree
	No	Yes	Filling questionnaire surveys			Donating blood samples	Participating in physical examinations					I do not have an opinion	I am not sure	Agree
	No	Yes	Filling questionnaire surveys			Donating blood samples	Participating in physical examinations					I do not have an opinion	I am not sure	Agree
	No	Yes	Filling questionnaire surveys			Donating blood samples	Participating in physical examinations					I do not have an opinion	I am not sure	Agree
	No	Yes	Filling questionnaire surveys			Donating blood samples	Participating in physical examinations					I do not have an opinion	I am not sure	Agree
	No	Yes	Filling questionnaire surveys			Donating blood samples	Participating in physical examinations					I do not have an opinion	I am not sure	Agree
	No	Yes	Filling questionnaire surveys			Donating blood samples	Participating in physical examinations					I do not have an opinion	I am not sure	Agree
	No	Yes	Filling questionnaire surveys			Donating blood samples	Participating in physical examinations					I do not have an opinion	I am not sure	Agree
	No	Yes	Filling questionnaire surveys			Donating blood samples	Participating in physical examinations					I do not have an opinion	I am not sure	Agree
	No	Yes	Filling questionnaire surveys			Donating blood samples	Participating in physical examinations					I do not have an opinion	I am not sure	Agree
	No	Yes	Filling questionnaire surveys			Donating blood samples	Participating in physical examinations					I do not have an opinion	I am not sure	Agree
	No	Yes	Filling questionnaire surveys			Donating blood samples	Participating in physical examinations					I do not have an opinion	I am not sure	Agree
	No	Yes	Filling questionnaire surveys			Donating blood samples	Participating in physical examinations					I do not have an opinion	I am not sure	Agree
	No	Yes	Filling questionnaire surveys			Donating blood samples	Participating in physical examinations					I do not have an opinion	I am not sure	Agree
	No	Yes	Filling questionnaire surveys			Donating blood samples	Participating in physical examinations					I do not have an opinion	I am not sure	Agree
	No	Yes	Filling questionnaire surveys			Donating blood samples	Participating in physical examinations					I do not have an opinion	I am not sure	Agree
	No	Yes	Filling questionnaire surveys			Donating blood samples	Participating in physical examinations					I do not have an opinion	I am not sure	Agree
	No	Yes	Filling questionnaire surveys			Donating blood samples	Participating in physical examinations					I do not have an opinion	I am not sure	Agree
	No	Yes	Filling questionnaire surveys			Donating blood samples	Participating in physical examinations					I do not have an opinion	I am not sure	Agree
	No	Yes	Filling questionnaire surveys			Donating blood samples	Participating in physical examinations					I do not have an opinion	I am not sure	Agree
	No	Yes	Filling questionnaire surveys			Donating blood samples	Participating in physical examinations					I do not have an opinion	I am not sure	Agree
	No	Yes	Filling questionnaire surveys			Donating blood samples	Participating in physical examinations					I do not have an opinion	I am not sure	Agree
	No	Yes	Filling questionnaire surveys			Donating blood samples	Participating in physical examinations					I do not have an opinion	I am not sure	Agree
	No	Yes	Filling questionnaire surveys			Donating blood samples	Participating in physical examinations					I do not have an opinion	I am not sure	Agree
	No	Yes	Filling questionnaire surveys			Donating blood samples	Participating in physical examinations					I do not have an opinion	I am not sure	Agree
	No	Yes	Filling questionnaire surveys			Donating blood samples	Participating in physical examinations					I do not have an opinion	I am not sure	Agree
	No	Yes	Filling questionnaire surveys			Donating blood samples	Participating in physical examinations					I do not have an opinion	I am not sure	Agree
	No	Yes	Filling questionnaire surveys			Donating blood samples	Participating in physical examinations					I do not have an opinion	I am not sure	Agree
	No	Yes	Filling questionnaire surveys			Donating blood samples	Participating in physical examinations					I do not have an opinion	I am not sure	Agree
	No	Yes	Filling questionnaire surveys			Donating blood samples	Participating in physical examinations					I do not have an opinion	I am not sure	Agree
	No	Yes	Filling questionnaire surveys			Donating blood samples	Participating in physical examinations					I do not have an opinion	I am not sure	Agree
	No	Yes	Filling questionnaire surveys			Donating blood samples	Participating in physical examinations					I do not have an opinion	I am not sure	Agree
	No	Yes	Filling questionnaire surveys			Donating blood samples	Participating in physical examinations					I do not have an opinion	I am not sure	Agree
	No	Yes	Filling questionnaire surveys			Donating blood samples	Participating in physical examinations					I do not have an opinion	I am not sure	Agree
	No	Yes	Filling questionnaire surveys			Donating blood samples	Participating in physical examinations					I do not have an opinion	I am not sure	Agree
	No	Yes	Filling questionnaire surveys			Donating blood samples	Participating in physical examinations					I do not have an opinion	I am not sure	Agree
	No	Yes	Filling questionnaire surveys			Donating blood samples	Participating in physical examinations					I do not have an opinion	I am not sure	Agree
	No	Yes	Filling questionnaire surveys			Donating blood samples	Participating in physical examinations					I do not have an opinion	I am not sure	Agree
	No	Yes	Filling questionnaire surveys			Donating blood samples	Participating in physical examinations					I do not have an opinion	I am not sure	Agree
	No	Yes	Filling questionnaire surveys			Donating blood samples	Participating in physical examinations					I do not have an opinion	I am not sure	Agree
	No	Yes	Filling questionnaire surveys			Donating blood samples	Participating in physical examinations					I do not have an opinion	I am not sure	Agree
	No	Yes	Filling questionnaire surveys			Donating blood samples	Participating in physical examinations					I do not have an opinion	I am not sure	Agree
	No	Yes	Filling questionnaire surveys			Donating blood samples	Participating in physical examinations					I do not have an opinion	I am not sure	Agree
	No	Yes	Filling questionnaire surveys			Donating blood samples	Participating in physical examinations					I do not have an opinion	I am not sure	Agree
	No	Yes	Filling questionnaire surveys			Donating blood samples	Participating in physical examinations					I do not have an opinion	I am not sure	Agree
	No	Yes	Filling questionnaire surveys			Donating blood samples	Participating in physical examinations					I do not have an opinion	I am not sure	Agree
	No	Yes	Filling questionnaire surveys			Donating blood samples	Participating in physical examinations					I do not have an opinion	I am not sure	Agree
	No	Yes	Filling questionnaire surveys			Donating blood samples	Participating in physical examinations					I do not have an opinion	I am not sure	Agree
	No	Yes	Filling questionnaire surveys			Donating blood samples	Participating in physical examinations					I do not have an opinion	I am not sure	Agree
	No	Yes	Filling questionnaire surveys			Donating blood samples	Participating in physical examinations					I do not have an opinion	I am not sure	Agree
	No	Yes	Filling questionnaire surveys			Donating blood samples	Participating in physical examinations					I do not have an opinion	I am not sure	Agree
	No	Yes	Filling questionnaire surveys			Donating blood samples	Participating in physical examinations					I do not have an opinion	I am not sure	Agree
	No	Yes	Filling questionnaire surveys			Donating blood samples	Participating in physical examinations					I do not have an opinion	I am not sure	Agree
	No	Yes	Filling questionnaire surveys			Donating blood samples	Participating in physical examinations					I do not have an opinion	I am not sure	Agree
	No	Yes	Filling questionnaire surveys			Donating blood samples	Participating in physical examinations					I do not have an opinion	I am not sure	Agree
	No	Yes	Filling questionnaire surveys			Donating blood samples	Participating in physical examinations					I do not have an opinion	I am not sure	Agree
	No	Yes	Filling questionnaire surveys			Donating blood samples	Participating in physical examinations					I do not have an opinion	I am not sure	Agree
	No	Yes	Filling questionnaire surveys			Donating blood samples	Participating in physical examinations					I do not have an opinion	I am not sure	Agree
	No	Yes	Filling questionnaire surveys			Donating blood samples	Participating in physical examinations					I do not have an opinion	I am not sure	Agree
	No	Yes	Filling questionnaire surveys			Donating blood samples	Participating in physical examinations					I do not have an opinion	I am not sure	Agree
	No	Yes	Filling questionnaire surveys			Donating blood samples	Participating in physical examinations					I do not have an opinion	I am not sure	Agree
	No	Yes	Filling questionnaire surveys			Donating blood samples	Participating in physical examinations					I do not have an opinion	I am not sure	Agree
	No	Yes	Filling questionnaire surveys			Donating blood samples	Participating in physical examinations					I do not have an opinion	I am not sure	Agree
	No	Yes	Filling questionnaire surveys			Donating blood samples	Participating in physical examinations					I do not have an opinion	I am not sure	Agree
	No	Yes	Filling questionnaire surveys			Donating blood samples	Participating in physical examinations					I do not have an opinion	I am not sure	Agree
	No	Yes	Filling questionnaire surveys			Donating blood samples	Participating in physical examinations					I do not have an opinion	I am not sure	Agree
	No	Yes	Filling questionnaire surveys			Donating blood samples	Participating in physical examinations					I do not have an opinion	I am not sure	Agree
	No	Yes	Filling questionnaire surveys			Donating blood samples	Participating in physical examinations					I do not have an opinion	I am not sure	Agree
	No	Yes	Filling questionnaire surveys			Donating blood samples	Participating in physical examinations					I do not have an opinion	I am not sure	Agree
	No	Yes	Filling questionnaire surveys			Donating blood samples	Participating in physical examinations					I do not have an opinion	I am not sure	Agree
	No	Yes	Filling questionnaire surveys			Donating blood samples	Participating in physical examinations					I do not have an opinion	I am not sure	Agree
	No	Yes	Filling questionnaire surveys			Donating blood samples	Participating in physical examinations					I do not have an opinion	I am not sure	Agree
	No	Yes	Filling questionnaire surveys			Donating blood samples	Participating in physical examinations					I do not have an opinion	I am not sure	Agree
	No	Yes	Filling questionnaire surveys			Donating blood samples	Participating in physical examinations					I do not have an opinion	I am not sure	Agree
	No	Yes	Filling questionnaire surveys			Donating blood samples	Participating in physical examinations					I do not have an opinion	I am not sure	Agree
	No	Yes	Filling questionnaire surveys			Donating blood samples	Participating in physical examinations					I do not have an opinion	I am not sure	Agree
	No	Yes	Filling questionnaire surveys			Donating blood samples	Participating in physical examinations					I do not have an opinion	I am not sure	Agree
	No	Yes	Filling questionnaire surveys			Donating blood samples	Participating in physical examinations					I do not have an opinion	I am not sure	Agree
	No	Yes	Filling questionnaire surveys			Donating blood samples	Participating in physical examinations					I do not have an opinion	I am not sure	Agree
	No	Yes	Filling questionnaire surveys			Donating blood samples	Participating in physical examinations					I do not have an opinion	I am not sure	Agree
	No	Yes	Filling questionnaire surveys			Donating blood samples	Participating in physical examinations					I do not have an opinion	I am not sure	Agree
	No	Yes	Filling questionnaire surveys			Donating blood samples	Participating in physical examinations					I do not have an opinion	I am not sure	Agree
	No	Yes	Filling questionnaire surveys			Donating blood samples	Participating in physical examinations					I do not have an opinion	I am not sure	Agree
	No	Yes	Filling questionnaire surveys			Donating blood samples	Participating in physical examinations					I do not have an opinion	I am not sure	Agree
	No	Yes	Filling questionnaire surveys			Donating blood samples	Participating in physical examinations					I do not have an opinion	I am not sure	Agree
	No	Yes	Filling questionnaire surveys			Donating blood samples	Participating in physical examinations					I do not have an opinion	I am not sure	Agree
	No	Yes	Filling questionnaire surveys			Donating blood samples	Participating in physical examinations					I do not have an opinion	I am not sure	Agree
	No	Yes	Filling questionnaire surveys			Donating blood samples	Participating in physical examinations					I do not have an opinion	I am not sure	Agree
	No	Yes	Filling questionnaire surveys			Donating blood samples	Participating in physical examinations					I do not have an opinion	I am not sure	Agree
	No	Yes	Filling questionnaire surveys			Donating blood samples	Participating in physical examinations					I do not have an opinion	I am not sure	Agree
	No	Yes	Filling questionnaire surveys			Donating blood samples	Participating in physical examinations					I do not have an opinion	I am not sure	Agree
	No	Yes	Filling questionnaire surveys			Donating blood samples	Participating in physical examinations					I do not have an opinion	I am not sure	Agree
	No	Yes	Filling questionnaire surveys			Donating blood samples	Participating in physical examinations					I do not have an opinion	I am not sure	Agree
	No	Yes	Filling questionnaire surveys			Donating blood samples	Participating in physical examinations					I do not have an opinion	I am not sure	Agree
	No	Yes	Filling questionnaire surveys			Donating blood samples	Participating in physical examinations					I do not have an opinion	I am not sure	Agree
	No	Yes	Filling questionnaire surveys			Donating blood samples	Participating in physical examinations					I do not have an opinion	I am not sure	Agree
	No	Yes	Filling questionnaire surveys			Donating blood samples	Participating in physical examinations					I do not have an opinion	I am not sure	Agree
	No	Yes	Filling questionnaire surveys			Donating blood samples	Participating in physical examinations					I do not have an opinion	I am not sure	Agree
	No	Yes	Filling questionnaire surveys			Donating blood samples	Participating in physical examinations					I do not have an opinion	I am not sure	Agree
	No	No										I do not have an opinion	I am not sure	I am not sure
	No	No										I do not have an opinion	I am not sure	I am not sure
	No	Yes	Filling questionnaire surveys			Donating blood samples	Participating in physical examinations					I do not have an opinion	I am not sure	Agree
	No	Yes	Filling questionnaire surveys			Donating blood samples	Participating in physical examinations					I do not have an opinion	I am not sure	Agree
	No	Yes	Filling questionnaire surveys			Donating blood samples	Participating in physical examinations					I do not have an opinion	I am not sure	Agree
	No	Yes	Filling questionnaire surveys			Donating blood samples	Participating in physical examinations					I do not have an opinion	I am not sure	Agree
	No	Yes	Filling questionnaire surveys			Donating blood samples	Participating in physical examinations					I do not have an opinion	I am not sure	Agree
	No	Yes	Filling questionnaire surveys			Donating blood samples	Participating in physical examinations					I do not have an opinion	I am not sure	Agree
	No	No										I do not have an opinion	I am not sure	I am not sure
	No	No										I do not have an opinion	I am not sure	I am not sure
	No	Yes	Filling questionnaire surveys			Donating blood samples	Participating in physical examinations					I do not have an opinion	I am not sure	Agree
	No	Yes	Filling questionnaire surveys			Donating blood samples	Participating in physical examinations					I do not have an opinion	I am not sure	Agree
	No	Yes	Filling questionnaire surveys			Donating blood samples	Participating in physical examinations					I do not have an opinion	I am not sure	Agree
	No	Yes	Filling questionnaire surveys			Donating blood samples	Participating in physical examinations					I do not have an opinion	I am not sure	Agree
	No	Yes	Filling questionnaire surveys			Donating blood samples	Participating in physical examinations					I do not have an opinion	I am not sure	Agree
	No	Yes	Filling questionnaire surveys			Donating blood samples	Participating in physical examinations					I do not have an opinion	I am not sure	Agree
	No	Yes	Filling questionnaire surveys			Donating blood samples	Participating in physical examinations					I do not have an opinion	I am not sure	Agree
	No	Yes	Filling questionnaire surveys			Donating blood samples	Participating in physical examinations					I do not have an opinion	I am not sure	Agree
	No	Yes	Filling questionnaire surveys			Donating blood samples	Participating in physical examinations					I do not have an opinion	I am not sure	Agree
	No	Yes	Filling questionnaire surveys			Donating blood samples	Participating in physical examinations					I do not have an opinion	I am not sure	Agree
	No	Yes	Filling questionnaire surveys			Donating blood samples	Participating in physical examinations					I do not have an opinion	I am not sure	Agree
	No	Yes	Filling questionnaire surveys			Donating blood samples	Participating in physical examinations					I do not have an opinion	I am not sure	Agree
	No	No										I do not have an opinion	I am not sure	I am not sure
	No	No										I do not have an opinion	I am not sure	I am not sure
	No	Yes	Filling questionnaire surveys			Donating blood samples	Participating in physical examinations					I do not have an opinion	I am not sure	Agree
	No	Yes	Filling questionnaire surveys			Donating blood samples	Participating in physical examinations					I do not have an opinion	I am not sure	Agree
	No	Yes	Filling questionnaire surveys			Donating blood samples	Participating in physical examinations					I do not have an opinion	I am not sure	Agree
	No	Yes	Filling questionnaire surveys			Donating blood samples	Participating in physical examinations					I do not have an opinion	I am not sure	Agree
	No	Yes	Filling questionnaire surveys			Donating blood samples	Participating in physical examinations					I do not have an opinion	I am not sure	Agree
	No	Yes	Filling questionnaire surveys			Donating blood samples						I do not have an opinion	I am not sure	Agree
	No	Yes	Filling questionnaire surveys			Donating blood samples						I do not have an opinion	I am not sure	Agree
	No	Yes	Filling questionnaire surveys			Donating blood samples						I do not have an opinion	I am not sure	Agree
	No	Yes	Filling questionnaire surveys			Donating blood samples						I do not have an opinion	I am not sure	Agree
	No	Yes	Filling questionnaire surveys			Donating blood samples						I do not have an opinion	I am not sure	Agree
	No	Yes	Filling questionnaire surveys			Donating blood samples						I do not have an opinion	I am not sure	Agree
	No	Yes	Filling questionnaire surveys			Donating blood samples						I do not have an opinion	I am not sure	Agree
	No	Yes	Filling questionnaire surveys			Donating blood samples						I do not have an opinion	I am not sure	Agree
	No	Yes	Filling questionnaire surveys			Donating blood samples						I do not have an opinion	I am not sure	Agree
	No	Yes	Filling questionnaire surveys			Donating blood samples						I do not have an opinion	I am not sure	Agree
	No	Yes	Filling questionnaire surveys			Donating blood samples						I do not have an opinion	I am not sure	Agree
	No	I do not know										Clinical research is conducted by unqualified personnel	Strongly disagree	Disagree
	No	I do not know										Clinical research is conducted by unqualified personnel	Strongly disagree	Disagree
	No	I do not know										Clinical research is conducted by unqualified personnel	Strongly disagree	Disagree
	No	Yes	Filling questionnaire surveys			Donating blood samples						I do not have an opinion	I am not sure	Agree
	No	Yes	Filling questionnaire surveys			Donating blood samples						I do not have an opinion	I am not sure	Agree
	No	Yes	Filling questionnaire surveys			Donating blood samples						I do not have an opinion	I am not sure	Agree
	No	Yes	Filling questionnaire surveys			Donating blood samples						I do not have an opinion	I am not sure	Agree
	No	Yes	Filling questionnaire surveys			Donating blood samples						I do not have an opinion	I am not sure	Agree
	No	Yes	Filling questionnaire surveys			Donating blood samples						I do not have an opinion	I am not sure	Agree
	No	Yes	Filling questionnaire surveys			Donating blood samples						I do not have an opinion	I am not sure	Agree
	No	Yes	Filling questionnaire surveys			Donating blood samples						I do not have an opinion	I am not sure	Agree
	No	Yes	Filling questionnaire surveys			Donating blood samples						I do not have an opinion	I am not sure	Agree
	No	Yes	Filling questionnaire surveys			Donating blood samples						I do not have an opinion	I am not sure	Agree
	No	Yes	Filling questionnaire surveys			Donating blood samples						I do not have an opinion	I am not sure	Agree
	No	Yes	Filling questionnaire surveys			Donating blood samples						I do not have an opinion	I am not sure	Agree
	No	Yes	Filling questionnaire surveys			Donating blood samples						I do not have an opinion	I am not sure	Agree
	No	Yes	Filling questionnaire surveys			Donating blood samples						I do not have an opinion	I am not sure	Agree
	No	Yes	Filling questionnaire surveys			Donating blood samples						I do not have an opinion	I am not sure	Agree
	No	Yes	Filling questionnaire surveys			Donating blood samples						I do not have an opinion	I am not sure	Agree
	No	Yes	Filling questionnaire surveys			Donating blood samples						I do not have an opinion	I am not sure	Agree
	No	Yes	Filling questionnaire surveys			Donating blood samples						I do not have an opinion	I am not sure	Agree
	No	Yes	Filling questionnaire surveys			Donating blood samples						I do not have an opinion	I am not sure	Agree
	No	Yes	Filling questionnaire surveys			Donating blood samples						I do not have an opinion	I am not sure	Agree
	No	Yes	Filling questionnaire surveys			Donating blood samples						I do not have an opinion	I am not sure	Agree
	No	Yes	Filling questionnaire surveys			Donating blood samples						I do not have an opinion	I am not sure	Agree
	No	Yes	Filling questionnaire surveys			Donating blood samples						I do not have an opinion	I am not sure	Agree
	No	Yes	Filling questionnaire surveys			Donating blood samples						I do not have an opinion	I am not sure	Agree
	No	Yes	Filling questionnaire surveys			Donating blood samples						I do not have an opinion	I am not sure	Agree
	No	Yes	Filling questionnaire surveys			Donating blood samples						I do not have an opinion	I am not sure	Agree
	No	Yes	Filling questionnaire surveys			Donating blood samples						I do not have an opinion	I am not sure	Agree
	No	Yes	Filling questionnaire surveys			Donating blood samples						I do not have an opinion	I am not sure	Agree
	No	Yes	Filling questionnaire surveys			Donating blood samples						I do not have an opinion	I am not sure	Agree
	No	Yes	Filling questionnaire surveys			Donating blood samples						I do not have an opinion	I am not sure	Agree
	No	Yes	Filling questionnaire surveys			Donating blood samples						I do not have an opinion	I am not sure	Agree
	No	Yes	Filling questionnaire surveys			Donating blood samples						I do not have an opinion	I am not sure	Agree
	No	Yes	Filling questionnaire surveys			Donating blood samples						I do not have an opinion	I am not sure	Agree
	No	Yes	Filling questionnaire surveys			Donating blood samples						I do not have an opinion	I am not sure	Agree
	No	Yes	Filling questionnaire surveys			Donating blood samples						I do not have an opinion	I am not sure	Agree
	No	Yes	Filling questionnaire surveys			Donating blood samples						I do not have an opinion	I am not sure	Agree
	No	Yes	Filling questionnaire surveys			Donating blood samples						I do not have an opinion	I am not sure	Agree
	No	Yes	Filling questionnaire surveys			Donating blood samples						I do not have an opinion	I am not sure	Agree
	No	Yes	Filling questionnaire surveys			Donating blood samples						I do not have an opinion	I am not sure	Agree
	No	Yes	Filling questionnaire surveys			Donating blood samples						I do not have an opinion	I am not sure	Agree
	No	Yes	Filling questionnaire surveys			Donating blood samples						I do not have an opinion	I am not sure	Agree
	No	Yes	Filling questionnaire surveys			Donating blood samples						I do not have an opinion	I am not sure	Agree
	No	Yes	Filling questionnaire surveys			Donating blood samples						I do not have an opinion	I am not sure	Agree
	No	Yes	Filling questionnaire surveys			Donating blood samples						I do not have an opinion	I am not sure	Agree
	No	Yes	Filling questionnaire surveys			Donating blood samples						I do not have an opinion	I am not sure	Agree
	No	Yes	Filling questionnaire surveys			Donating blood samples						I do not have an opinion	I am not sure	Agree
	No	Yes	Filling questionnaire surveys			Donating blood samples						I do not have an opinion	I am not sure	Agree
	No	Yes	Filling questionnaire surveys			Donating blood samples						I do not have an opinion	I am not sure	Agree
	No	Yes	Filling questionnaire surveys			Donating blood samples						I do not have an opinion	I am not sure	Agree
	No	Yes	Filling questionnaire surveys			Donating blood samples						I do not have an opinion	I am not sure	Agree
	No	Yes	Filling questionnaire surveys			Donating blood samples						I do not have an opinion	I am not sure	Agree
	No	Yes	Filling questionnaire surveys			Donating blood samples						I do not have an opinion	I am not sure	Agree
	No	Yes	Filling questionnaire surveys			Donating blood samples						I do not have an opinion	I am not sure	Agree
	No	Yes	Filling questionnaire surveys			Donating blood samples						I do not have an opinion	I am not sure	Agree
	No	Yes	Filling questionnaire surveys			Donating blood samples						I do not have an opinion	I am not sure	Agree
	No	Yes	Filling questionnaire surveys			Donating blood samples						I do not have an opinion	I am not sure	Agree
	No	Yes	Filling questionnaire surveys			Donating blood samples						I do not have an opinion	I am not sure	Agree
	No	Yes	Filling questionnaire surveys			Donating blood samples						I do not have an opinion	I am not sure	Agree
	No	Yes	Filling questionnaire surveys			Donating blood samples						I do not have an opinion	I am not sure	Agree
	No	Yes	Filling questionnaire surveys			Donating blood samples						I do not have an opinion	I am not sure	Agree
	No	Yes	Filling questionnaire surveys			Donating blood samples						I do not have an opinion	I am not sure	Agree
	No	Yes	Filling questionnaire surveys			Donating blood samples						I do not have an opinion	I am not sure	Agree
	No	Yes	Filling questionnaire surveys			Donating blood samples						I do not have an opinion	I am not sure	Agree
	No	Yes	Filling questionnaire surveys			Donating blood samples						I do not have an opinion	I am not sure	Agree
	No	Yes	Filling questionnaire surveys			Donating blood samples						I do not have an opinion	I am not sure	Agree
	No	Yes	Filling questionnaire surveys			Donating blood samples						I do not have an opinion	I am not sure	Agree
	No	Yes	Filling questionnaire surveys			Donating blood samples						I do not have an opinion	I am not sure	Agree
	No	Yes	Filling questionnaire surveys			Donating blood samples						I do not have an opinion	I am not sure	Agree
	No	Yes	Filling questionnaire surveys			Donating blood samples						I do not have an opinion	I am not sure	Agree
	No	Yes	Filling questionnaire surveys			Donating blood samples						I do not have an opinion	I am not sure	Agree
	No	Yes	Filling questionnaire surveys			Donating blood samples						I do not have an opinion	I am not sure	Agree
	No	Yes	Filling questionnaire surveys			Donating blood samples						I do not have an opinion	I am not sure	Agree
	No	Yes	Filling questionnaire surveys			Donating blood samples						I do not have an opinion	I am not sure	Agree
	No	Yes	Filling questionnaire surveys			Donating blood samples						I do not have an opinion	I am not sure	Agree
	No	Yes	Filling questionnaire surveys			Donating blood samples						I do not have an opinion	I am not sure	Agree
	No	Yes	Filling questionnaire surveys			Donating blood samples						I do not have an opinion	I am not sure	Agree
	No	Yes	Filling questionnaire surveys			Donating blood samples						I do not have an opinion	I am not sure	Agree
	No	Yes	Filling questionnaire surveys			Donating blood samples						I do not have an opinion	I am not sure	Agree
	No	Yes										I do not have an opinion	I am not sure	I am not sure
	No	Yes										I do not have an opinion	I am not sure	I am not sure
	No	Yes										I do not have an opinion	I am not sure	I am not sure
	No	Yes										I do not have an opinion	I am not sure	I am not sure
	No	Yes										I do not have an opinion	I am not sure	I am not sure
	No	Yes										I do not have an opinion	I am not sure	I am not sure
	No	Yes										I do not have an opinion	I am not sure	I am not sure
	No	Yes	Filling questionnaire surveys			Donating blood samples						I do not have an opinion	I am not sure	Agree
	No	Yes	Filling questionnaire surveys			Donating blood samples						I do not have an opinion	I am not sure	Agree
	No	Yes	Filling questionnaire surveys			Donating blood samples						I do not have an opinion	I am not sure	Agree
	No	Yes	Filling questionnaire surveys			Donating blood samples						I do not have an opinion	I am not sure	Agree
	No	Yes	Filling questionnaire surveys			Donating blood samples						I do not have an opinion	I am not sure	Agree
	No	Yes	Filling questionnaire surveys			Donating blood samples						I do not have an opinion	I am not sure	Agree
	No	Yes	Filling questionnaire surveys			Donating blood samples						I do not have an opinion	I am not sure	Agree
	No	Yes	Filling questionnaire surveys			Donating blood samples						I do not have an opinion	I am not sure	Agree
	No	Yes	Filling questionnaire surveys			Donating blood samples						I do not have an opinion	I am not sure	Agree
	No	Yes	Filling questionnaire surveys			Donating blood samples						I do not have an opinion	I am not sure	Agree
	No	Yes	Filling questionnaire surveys			Donating blood samples						I do not have an opinion	I am not sure	Agree
	No	Yes	Filling questionnaire surveys			Donating blood samples						I do not have an opinion	I am not sure	Agree
	No	Yes	Filling questionnaire surveys			Donating blood samples						I do not have an opinion	I am not sure	I am not sure
	No	Yes	Filling questionnaire surveys			Donating blood samples						I do not have an opinion	I am not sure	I am not sure
	No	Yes	Filling questionnaire surveys			Donating blood samples						I do not have an opinion	I am not sure	I am not sure
	No	Yes	Filling questionnaire surveys			Donating blood samples						I do not have an opinion	I am not sure	I am not sure
	No	Yes	Filling questionnaire surveys			Donating blood samples						I do not have an opinion	I am not sure	I am not sure
	No	Yes	Filling questionnaire surveys			Donating blood samples						I do not have an opinion	I am not sure	I am not sure
	No	Yes	Filling questionnaire surveys			Donating blood samples						I do not have an opinion	I am not sure	I am not sure
	No	Yes	Filling questionnaire surveys			Donating blood samples						I do not have an opinion	I am not sure	I am not sure
	No	Yes	Filling questionnaire surveys			Donating blood samples						I do not have an opinion	I am not sure	I am not sure
	No	Yes	Filling questionnaire surveys			Donating blood samples						I do not have an opinion	I am not sure	I am not sure
	No	Yes	Filling questionnaire surveys			Donating blood samples						I do not have an opinion	I am not sure	I am not sure
	No	Yes	Filling questionnaire surveys			Donating blood samples						I do not have an opinion	I am not sure	I am not sure
	No	Yes	Filling questionnaire surveys			Donating blood samples						I do not have an opinion	I am not sure	I am not sure
	No	Yes	Filling questionnaire surveys			Donating blood samples						I do not have an opinion	I am not sure	I am not sure
	No	Yes	Filling questionnaire surveys			Donating blood samples						I do not have an opinion	I am not sure	I am not sure
	No	Yes	Filling questionnaire surveys			Donating blood samples						I do not have an opinion	I am not sure	I am not sure
	No	Yes	Filling questionnaire surveys			Donating blood samples						I do not have an opinion	I am not sure	I am not sure
	No	Yes	Filling questionnaire surveys			Donating blood samples						I do not have an opinion	I am not sure	I am not sure
	No	Yes	Filling questionnaire surveys			Donating blood samples						I do not have an opinion	I am not sure	I am not sure
	No	Yes	Filling questionnaire surveys			Donating blood samples						I do not have an opinion	I am not sure	I am not sure
	No	Yes	Filling questionnaire surveys			Donating blood samples						I do not have an opinion	I am not sure	I am not sure
	No	Yes	Filling questionnaire surveys			Donating blood samples						I do not have an opinion	I am not sure	I am not sure
	No	Yes	Filling questionnaire surveys			Donating blood samples						I do not have an opinion	I am not sure	I am not sure
	No	Yes	Filling questionnaire surveys			Donating blood samples						I do not have an opinion	I am not sure	I am not sure
	No	Yes	Filling questionnaire surveys			Donating blood samples						I do not have an opinion	I am not sure	I am not sure
	No	Yes	Filling questionnaire surveys			Donating blood samples						I do not have an opinion	I am not sure	I am not sure
	No	Yes	Filling questionnaire surveys			Donating blood samples						I do not have an opinion	I am not sure	I am not sure
	No	Yes	Filling questionnaire surveys			Donating blood samples						I do not have an opinion	I am not sure	I am not sure
	No	Yes	Filling questionnaire surveys			Donating blood samples						I do not have an opinion	I am not sure	I am not sure
	No	Yes	Filling questionnaire surveys			Donating blood samples						I do not have an opinion	I am not sure	I am not sure
	No	Yes	Filling questionnaire surveys			Donating blood samples						I do not have an opinion	I am not sure	I am not sure
	No	Yes	Filling questionnaire surveys			Donating blood samples						I do not have an opinion	I am not sure	I am not sure
	No	Yes	Filling questionnaire surveys			Donating blood samples						I do not have an opinion	I am not sure	I am not sure
	No	Yes	Filling questionnaire surveys			Donating blood samples						I do not have an opinion	I am not sure	I am not sure
	No	Yes	Filling questionnaire surveys			Donating blood samples						I do not have an opinion	I am not sure	I am not sure
	No	Yes	Filling questionnaire surveys			Donating blood samples						I do not have an opinion	I am not sure	I am not sure
	No	Yes	Filling questionnaire surveys			Donating blood samples						I do not have an opinion	I am not sure	I am not sure
	No	Yes	Filling questionnaire surveys									I do not have an opinion	I am not sure	I am not sure
	No	Yes	Filling questionnaire surveys									I do not have an opinion	I am not sure	I am not sure
	No	Yes	Filling questionnaire surveys									I do not have an opinion	I am not sure	I am not sure
	No	Yes	Filling questionnaire surveys									I do not have an opinion	I am not sure	I am not sure
	No	Yes	Filling questionnaire surveys									I do not have an opinion	I am not sure	I am not sure
	No	Yes	Filling questionnaire surveys									I do not have an opinion	I am not sure	I am not sure
	No	Yes	Filling questionnaire surveys									I do not have an opinion	I am not sure	I am not sure
	No	Yes	Filling questionnaire surveys									I do not have an opinion	I am not sure	I am not sure
	No	Yes	Filling questionnaire surveys									I do not have an opinion	I am not sure	I am not sure
	No	Yes	Filling questionnaire surveys			Donating blood samples	Participating in physical examinations	Participating in clinical trials	Donating saliva samples	Donating tissue samples		I do not have an opinion	Strongly agree	Strongly agree
	No	Yes	Filling questionnaire surveys			Donating blood samples	Participating in physical examinations	Participating in clinical trials	Donating saliva samples	Donating tissue samples		I do not have an opinion	Strongly agree	Strongly agree
	No	Yes	Filling questionnaire surveys			Donating blood samples	Participating in physical examinations	Participating in clinical trials	Donating saliva samples	Donating tissue samples		I do not have an opinion	Strongly agree	Strongly agree
	No	Yes	Filling questionnaire surveys			Donating blood samples	Participating in physical examinations	Participating in clinical trials	Donating saliva samples	Donating tissue samples		I do not have an opinion	Strongly agree	Strongly agree
	No	Yes	Filling questionnaire surveys			Donating blood samples	Participating in physical examinations	Participating in clinical trials	Donating saliva samples	Donating tissue samples		I do not have an opinion	Strongly agree	Strongly agree
	No	Yes	Filling questionnaire surveys									I do not have an opinion	I am not sure	I am not sure
	No	Yes	Filling questionnaire surveys									I do not have an opinion	I am not sure	I am not sure
	No	Yes	Filling questionnaire surveys									I do not have an opinion	I am not sure	I am not sure
	No	Yes	Filling questionnaire surveys									I do not have an opinion	I am not sure	I am not sure
	No	Yes	Filling questionnaire surveys									I do not have an opinion	I am not sure	I am not sure
	No	Yes	Filling questionnaire surveys									I do not have an opinion	I am not sure	I am not sure
	No	Yes	Filling questionnaire surveys									I do not have an opinion	I am not sure	I am not sure
	No	Yes	Filling questionnaire surveys									I do not have an opinion	I am not sure	I am not sure
	No	Yes	Filling questionnaire surveys									I do not have an opinion	I am not sure	I am not sure
	No	Yes	Filling questionnaire surveys									I do not have an opinion	I am not sure	I am not sure
	No	Yes	Filling questionnaire surveys									I do not have an opinion	I am not sure	I am not sure
	No	Yes	Filling questionnaire surveys									I do not have an opinion	I am not sure	I am not sure
	No	Yes	Filling questionnaire surveys									I do not have an opinion	I am not sure	I am not sure
	No	Yes										I do not have an opinion	I am not sure	I am not sure
	No	Yes										I do not have an opinion	I am not sure	I am not sure
	No	Yes										I do not have an opinion	I am not sure	I am not sure
	No	I do not know										Clinical research is conducted in a responsible and ethical manner	Disagree	I am not sure
	No	I do not know										Clinical research is conducted in a responsible and ethical manner	Disagree	I am not sure
	No	I do not know										Clinical research is conducted in a responsible and ethical manner	Disagree	I am not sure
	No	I do not know										Clinical research is conducted in a responsible and ethical manner	Disagree	I am not sure
	No	I do not know										Clinical research is conducted in a responsible and ethical manner	Disagree	I am not sure
	No	I do not know										Clinical research is conducted in a responsible and ethical manner	Disagree	I am not sure
	No	Yes										I do not have an opinion	I am not sure	I am not sure
	No	Yes										I do not have an opinion	I am not sure	I am not sure
	No	Yes										I do not have an opinion	I am not sure	I am not sure
	No	Yes	Filling questionnaire surveys			Donating blood samples						I do not have an opinion	I am not sure	Agree
	No	Yes										I do not have an opinion	I am not sure	I am not sure
	No	Yes										I do not have an opinion	I am not sure	I am not sure
	No	Yes										I do not have an opinion	I am not sure	I am not sure
	No	Yes										I do not have an opinion	I am not sure	I am not sure
	No	Yes										I do not have an opinion	I am not sure	I am not sure
	No	Yes										I do not have an opinion	I am not sure	I am not sure
	No	Yes										I do not have an opinion	I am not sure	I am not sure
	No	Yes	Filling questionnaire surveys			Donating blood samples						I do not have an opinion	I am not sure	Agree
	No	Yes										I do not have an opinion	I am not sure	I am not sure
	No	Yes										I do not have an opinion	I am not sure	I am not sure
	No	No										I do not have an opinion	I am not sure	I am not sure
	No	No										I do not have an opinion	I am not sure	I am not sure
	No	No										I do not have an opinion	I am not sure	I am not sure
	No	No										I do not have an opinion	I am not sure	I am not sure
	No	No										I do not have an opinion	I am not sure	I am not sure
	No	No										I do not have an opinion	I am not sure	I am not sure
	No	No										I do not have an opinion	I am not sure	I am not sure
	No	No										I do not have an opinion	I am not sure	I am not sure
	No	No										I do not have an opinion	I am not sure	I am not sure
	No	No										I do not have an opinion	I am not sure	I am not sure
	No	Yes	Filling questionnaire surveys			Donating blood samples						I do not have an opinion	I am not sure	Agree
	No	No										I do not have an opinion	I am not sure	I am not sure
	No	No										I do not have an opinion	I am not sure	I am not sure
	No	No										I do not have an opinion	I am not sure	I am not sure
	No	No										I do not have an opinion	I am not sure	I am not sure
	No	No										I do not have an opinion	I am not sure	I am not sure
	No	No										I do not have an opinion	I am not sure	I am not sure
	No	No										I do not have an opinion	I am not sure	I am not sure
	No	No										I do not have an opinion	I am not sure	I am not sure
	No	No										I do not have an opinion	I am not sure	I am not sure
	No	No										I do not have an opinion	I am not sure	I am not sure
	No	No										Clinical research is conducted in a responsible and ethical manner	I am not sure	I am not sure
	No	No										Clinical research is conducted in a responsible and ethical manner	I am not sure	I am not sure
	No	No										Clinical research is conducted in a responsible and ethical manner	I am not sure	I am not sure
	No	I do not know										Clinical research is conducted by unqualified personnel	Strongly disagree	Disagree
	No	I do not know										Clinical research is conducted by unqualified personnel	Strongly disagree	Disagree
	No	I do not know										Clinical research is conducted by unqualified personnel	Strongly disagree	Disagree
	No	I do not know										Clinical research is conducted by unqualified personnel	Strongly disagree	Disagree
	No	I do not know										Clinical research is conducted by unqualified personnel	Strongly disagree	Disagree
	No	Yes	Filling questionnaire surveys									I do not have an opinion	I am not sure	I am not sure
	No	Yes	Filling questionnaire surveys									I do not have an opinion	I am not sure	I am not sure
	No	Yes	Filling questionnaire surveys									I do not have an opinion	I am not sure	I am not sure
	No	Yes	Filling questionnaire surveys									I do not have an opinion	I am not sure	I am not sure
	No	I do not know										Clinical research is conducted by unqualified personnel	Strongly disagree	Disagree
	No	No										Clinical research is conducted in a responsible and ethical manner	I am not sure	I am not sure
	No	No										Clinical research is conducted in a responsible and ethical manner	I am not sure	I am not sure
	No	No										Clinical research is conducted in a responsible and ethical manner	I am not sure	I am not sure
	No	No										Clinical research is conducted in a responsible and ethical manner	I am not sure	I am not sure
	No	No										Clinical research is conducted in a responsible and ethical manner	I am not sure	I am not sure
	No	No										Clinical research is conducted in a responsible and ethical manner	I am not sure	I am not sure
	No	No										Clinical research is conducted in a responsible and ethical manner	I am not sure	I am not sure
	No	No										Clinical research is conducted in a responsible and ethical manner	I am not sure	I am not sure
	No	No										Clinical research is conducted in a responsible and ethical manner	I am not sure	I am not sure
	No	No										Clinical research is conducted in a responsible and ethical manner	I am not sure	I am not sure
	No	No										Clinical research is conducted in a responsible and ethical manner	I am not sure	I am not sure
	No	No										Clinical research is conducted in a responsible and ethical manner	I am not sure	I am not sure
	No	No										Clinical research is conducted in a responsible and ethical manner	I am not sure	I am not sure
	No	No										Clinical research is conducted in a responsible and ethical manner	I am not sure	I am not sure
	Yes	Yes	Filling questionnaire surveys			Donating blood samples	Participating in physical examinations	Participating in clinical trials	Donating saliva samples			I do not have an opinion	I am not sure	Agree
	Yes	Yes	Filling questionnaire surveys			Donating blood samples	Participating in physical examinations	Participating in clinical trials	Donating saliva samples			I do not have an opinion	I am not sure	Agree
	Yes	Yes	Filling questionnaire surveys			Donating blood samples	Participating in physical examinations	Participating in clinical trials	Donating saliva samples			I do not have an opinion	I am not sure	Agree
	Yes	Yes	Filling questionnaire surveys			Donating blood samples	Participating in physical examinations	Participating in clinical trials	Donating saliva samples			I do not have an opinion	I am not sure	Agree
	No	No										Clinical research is conducted in a responsible and ethical manner	I am not sure	I am not sure
	No	No										Clinical research is conducted in a responsible and ethical manner	I am not sure	I am not sure
	No	No										Clinical research is conducted in a responsible and ethical manner	I am not sure	I am not sure
	No	No										Clinical research is conducted in a responsible and ethical manner	I am not sure	I am not sure
	No	No										Clinical research is conducted in a responsible and ethical manner	I am not sure	I am not sure
	No	No										Clinical research is conducted in a responsible and ethical manner	I am not sure	I am not sure
	No	No										Clinical research is conducted in a responsible and ethical manner	I am not sure	I am not sure
	No	No										Clinical research is conducted in a responsible and ethical manner	I am not sure	I am not sure
	No	No										Clinical research is conducted in a responsible and ethical manner	I am not sure	I am not sure
	No	I do not know										Clinical research is conducted by unqualified personnel	Disagree	I am not sure
	No	I do not know										Clinical research is conducted by unqualified personnel	Disagree	I am not sure
	No	I do not know										Clinical research is conducted by unqualified personnel	Disagree	I am not sure
	No	I do not know										Clinical research is conducted by unqualified personnel	Disagree	I am not sure
	No	I do not know										Clinical research is conducted by unqualified personnel	Disagree	I am not sure
	No	I do not know										Clinical research is conducted by unqualified personnel	Disagree	I am not sure
	No	I do not know										Clinical research is conducted by unqualified personnel	Disagree	I am not sure
	No	No										Clinical research is conducted in a responsible and ethical manner	I am not sure	I am not sure
	No	No										Clinical research is conducted in a responsible and ethical manner	I am not sure	I am not sure
	No	No										Clinical research is conducted in a responsible and ethical manner	I am not sure	I am not sure
	No	No										Clinical research is conducted in a responsible and ethical manner	Disagree	I am not sure
	No	No										Clinical research is conducted in a responsible and ethical manner	Disagree	I am not sure
	No	No										Clinical research is conducted in a responsible and ethical manner	Disagree	I am not sure
	No	No										Clinical research is conducted in a responsible and ethical manner	Disagree	I am not sure
	No	No										Clinical research is conducted in a responsible and ethical manner	Disagree	I am not sure
	No	No										Clinical research is conducted in a responsible and ethical manner	Disagree	I am not sure
	No	No										Clinical research is conducted in a responsible and ethical manner	Disagree	I am not sure
	No	No										Clinical research is conducted in a responsible and ethical manner	Disagree	I am not sure
	No	No										Clinical research is conducted in a responsible and ethical manner	Disagree	I am not sure
	No	No										Clinical research is conducted in a responsible and ethical manner	Disagree	I am not sure
	No	No										Clinical research is conducted in a responsible and ethical manner	Disagree	I am not sure
	No	No										Clinical research is conducted in a responsible and ethical manner	Disagree	I am not sure
	No	No										Clinical research is conducted in a responsible and ethical manner	Disagree	I am not sure
	No	No										Clinical research is conducted in a responsible and ethical manner	Disagree	I am not sure
	No	No										Clinical research is conducted in a responsible and ethical manner	Disagree	I am not sure
	No	No										Clinical research is conducted in a responsible and ethical manner	Disagree	I am not sure
	No	No										Clinical research is conducted in a responsible and ethical manner	Disagree	I am not sure
	No	No										Clinical research is conducted in a responsible and ethical manner	Disagree	I am not sure
	No	No										Clinical research is conducted in a responsible and ethical manner	Disagree	I am not sure
	No	No										Clinical research is conducted in a responsible and ethical manner	Disagree	I am not sure
	No	No										Clinical research is conducted in a responsible and ethical manner	Disagree	I am not sure
	No	No										Clinical research is conducted in a responsible and ethical manner	Disagree	I am not sure
	No	No										Clinical research is conducted in a responsible and ethical manner	Disagree	I am not sure
	No	No										Clinical research is conducted in a responsible and ethical manner	Disagree	I am not sure
	No	No										Clinical research is conducted in a responsible and ethical manner	Disagree	I am not sure
	No	No										Clinical research is conducted in a responsible and ethical manner	Disagree	I am not sure
	No	No										Clinical research is conducted in a responsible and ethical manner	Disagree	I am not sure
	No	No										Clinical research is conducted in a responsible and ethical manner	Disagree	I am not sure
	No	No										Clinical research is conducted in a responsible and ethical manner	Disagree	I am not sure
	No	No										Clinical research is conducted in a responsible and ethical manner	Disagree	I am not sure
	No	No										Clinical research is conducted in a responsible and ethical manner	Disagree	I am not sure
	No	No										Clinical research is conducted in a responsible and ethical manner	Disagree	I am not sure
	No	No										Clinical research is conducted in a responsible and ethical manner	Disagree	I am not sure
	No	No										Clinical research is conducted in a responsible and ethical manner	Disagree	I am not sure
	No	No										Clinical research is conducted in a responsible and ethical manner	Disagree	I am not sure
	No	No										Clinical research is conducted in a responsible and ethical manner	Disagree	I am not sure
	No	No										Clinical research is conducted in a responsible and ethical manner	Disagree	I am not sure
	No	No										Clinical research is conducted in a responsible and ethical manner	Disagree	I am not sure
	No	No										Clinical research is conducted in a responsible and ethical manner	Disagree	I am not sure
	No	No										Clinical research is conducted in a responsible and ethical manner	Disagree	I am not sure
	No	No										Clinical research is conducted in a responsible and ethical manner	Disagree	I am not sure
	No	No										Clinical research is conducted in a responsible and ethical manner	Disagree	I am not sure
	No	No										Clinical research is conducted in a responsible and ethical manner	Disagree	I am not sure
	No	No										Clinical research is conducted in a responsible and ethical manner	Disagree	I am not sure
	No	I do not know										Clinical research is conducted in a responsible and ethical manner	Disagree	I am not sure
	No	I do not know										Clinical research is conducted in a responsible and ethical manner	Disagree	I am not sure
	No	I do not know										Clinical research is conducted in a responsible and ethical manner	Disagree	I am not sure
	No	I do not know										Clinical research is conducted in a responsible and ethical manner	Disagree	I am not sure
	No	No										Clinical research is conducted in a responsible and ethical manner	Disagree	I am not sure
	No	No										Clinical research is conducted in a responsible and ethical manner	Disagree	I am not sure
	No	No										Clinical research is conducted in a responsible and ethical manner	Disagree	I am not sure
	No	No										Clinical research is conducted in a responsible and ethical manner	Disagree	I am not sure
	No	No										Clinical research is conducted in a responsible and ethical manner	Disagree	I am not sure
	No	No										Clinical research is conducted in a responsible and ethical manner	Disagree	I am not sure
	No	No										Clinical research is conducted in a responsible and ethical manner	Disagree	I am not sure
	No	No										Clinical research is conducted in a responsible and ethical manner	Disagree	I am not sure
	No	No										Clinical research is conducted in a responsible and ethical manner	Disagree	I am not sure
	No	No										Clinical research is conducted in a responsible and ethical manner	Disagree	I am not sure
	No	No										Clinical research is conducted in a responsible and ethical manner	Disagree	I am not sure
	No	No										Clinical research is conducted in a responsible and ethical manner	Disagree	I am not sure
	No	No										Clinical research is conducted in a responsible and ethical manner	Disagree	I am not sure
	No	No										Clinical research is conducted in a responsible and ethical manner	Disagree	I am not sure
	No	No										Clinical research is conducted in a responsible and ethical manner	Disagree	I am not sure
	No	No										Clinical research is conducted in a responsible and ethical manner	Disagree	I am not sure
	No	No										Clinical research is conducted in a responsible and ethical manner	Disagree	I am not sure
	No	No										Clinical research is conducted in a responsible and ethical manner	Disagree	I am not sure
	No	No										Clinical research is conducted in a responsible and ethical manner	Disagree	I am not sure
	No	No										Clinical research is conducted in a responsible and ethical manner	Disagree	I am not sure
	No	I do not know										Clinical research is conducted in a responsible and ethical manner	Disagree	I am not sure
	No	I do not know										Clinical research is conducted in a responsible and ethical manner	Disagree	I am not sure
	No	Yes	Filling questionnaire surveys			Donating blood samples	Participating in physical examinations	Participating in clinical trials	Donating saliva samples	Donating tissue samples		I do not have an opinion	Strongly agree	Strongly agree
	No	Yes	Filling questionnaire surveys			Donating blood samples	Participating in physical examinations	Participating in clinical trials	Donating saliva samples	Donating tissue samples		I do not have an opinion	Strongly agree	Strongly agree
	No	Yes	Filling questionnaire surveys			Donating blood samples	Participating in physical examinations	Participating in clinical trials	Donating saliva samples	Donating tissue samples		I do not have an opinion	Strongly agree	Strongly agree
	No	Yes	Filling questionnaire surveys			Donating blood samples	Participating in physical examinations	Participating in clinical trials	Donating saliva samples	Donating tissue samples		I do not have an opinion	Strongly agree	Strongly agree
	No	Yes	Filling questionnaire surveys			Donating blood samples	Participating in physical examinations	Participating in clinical trials	Donating saliva samples	Donating tissue samples		I do not have an opinion	Strongly agree	Strongly agree
	No	I do not know										Clinical research is conducted in a responsible and ethical manner	Disagree	I am not sure
	No	I do not know										Clinical research is conducted in a responsible and ethical manner	Disagree	I am not sure
	No	I do not know										Clinical research is conducted in a responsible and ethical manner	Disagree	I am not sure
	No	I do not know										Clinical research is conducted in a responsible and ethical manner	Disagree	I am not sure
	No	I do not know										Clinical research is conducted in a responsible and ethical manner	Disagree	I am not sure
	No	I do not know										Clinical research is conducted in a responsible and ethical manner	Disagree	I am not sure
	No	I do not know										Clinical research is conducted in a responsible and ethical manner	Disagree	I am not sure
	No	I do not know										Clinical research is conducted in a responsible and ethical manner	Disagree	I am not sure
	No	I do not know										Clinical research is conducted in a responsible and ethical manner	Disagree	I am not sure
	No	I do not know										Clinical research is conducted in a responsible and ethical manner	Disagree	I am not sure
	No	I do not know										Clinical research is conducted in a responsible and ethical manner	Disagree	I am not sure
	No	I do not know										Clinical research is conducted in a responsible and ethical manner	Disagree	I am not sure
	No	I do not know										Clinical research is conducted in a responsible and ethical manner	Disagree	I am not sure
	No	I do not know										Clinical research is conducted in a responsible and ethical manner	Disagree	I am not sure
	No	No										Clinical research is conducted in a responsible and ethical manner	I am not sure	I am not sure
	No	No										Clinical research is conducted in a responsible and ethical manner	I am not sure	I am not sure
	No	No										Clinical research is conducted in a responsible and ethical manner	I am not sure	I am not sure
	No	No										Clinical research is conducted in a responsible and ethical manner	I am not sure	I am not sure
	No	I do not know										Clinical research is conducted in a responsible and ethical manner	Disagree	I am not sure
	No	I do not know										Clinical research is conducted in a responsible and ethical manner	Disagree	I am not sure
	No	I do not know										Clinical research is conducted in a responsible and ethical manner	Disagree	I am not sure
	No	I do not know										Clinical research is conducted in a responsible and ethical manner	Disagree	I am not sure
	No	I do not know										Clinical research is conducted in a responsible and ethical manner	Disagree	I am not sure
	No	I do not know										Clinical research is conducted in a responsible and ethical manner	Disagree	I am not sure
	No	I do not know										Clinical research is conducted in a responsible and ethical manner	Disagree	I am not sure
	No	Yes	Filling questionnaire surveys			Donating blood samples	Participating in physical examinations	Participating in clinical trials	Donating saliva samples	Donating tissue samples		I do not have an opinion	Agree	Strongly agree
	No	Yes	Filling questionnaire surveys			Donating blood samples	Participating in physical examinations	Participating in clinical trials	Donating saliva samples	Donating tissue samples		I do not have an opinion	Agree	Strongly agree
	No	I do not know										Clinical research is conducted in a responsible and ethical manner	Disagree	I am not sure
	No	I do not know										Clinical research is conducted in a responsible and ethical manner	Disagree	I am not sure
	No	I do not know										Clinical research is conducted in a responsible and ethical manner	Disagree	I am not sure
	No	I do not know										Clinical research is conducted in a responsible and ethical manner	Disagree	I am not sure
	No	I do not know										Clinical research is conducted in a responsible and ethical manner	Disagree	I am not sure
	No	I do not know										Clinical research is conducted in a responsible and ethical manner	Disagree	I am not sure
	No	I do not know										Clinical research is conducted in a responsible and ethical manner	Disagree	I am not sure
	No	I do not know										Clinical research is conducted in a responsible and ethical manner	Disagree	I am not sure
	No	I do not know										Clinical research is conducted in a responsible and ethical manner	Disagree	I am not sure
	No	I do not know										Clinical research is conducted in a responsible and ethical manner	Disagree	I am not sure
	No	I do not know										Clinical research is conducted in a responsible and ethical manner	Disagree	I am not sure
	No	Yes	Filling questionnaire surveys			Donating blood samples	Participating in physical examinations	Participating in clinical trials	Donating saliva samples	Donating tissue samples		I do not have an opinion	Agree	Strongly agree
	No	I do not know										Clinical research is conducted in a responsible and ethical manner	Disagree	I am not sure
	No	I do not know										Clinical research is conducted in a responsible and ethical manner	Disagree	I am not sure
	No	I do not know										Clinical research is conducted in a responsible and ethical manner	Disagree	I am not sure
	No	I do not know										Clinical research is conducted in a responsible and ethical manner	Disagree	I am not sure
	No	I do not know										Clinical research is conducted in a responsible and ethical manner	Disagree	I am not sure
	No	I do not know										Clinical research is conducted in a responsible and ethical manner	Disagree	I am not sure
	Yes	Yes	Filling questionnaire surveys									Clinical research is conducted in a responsible and ethical manner	Disagree	I am not sure
	Yes	Yes	Filling questionnaire surveys									Clinical research is conducted in a responsible and ethical manner	Disagree	I am not sure
	Yes	Yes	Filling questionnaire surveys									Clinical research is conducted in a responsible and ethical manner	Disagree	I am not sure
	Yes	Yes	Filling questionnaire surveys									Clinical research is conducted in a responsible and ethical manner	Disagree	I am not sure
	Yes	Yes	Filling questionnaire surveys									Clinical research is conducted in a responsible and ethical manner	Disagree	I am not sure
	Yes	Yes	Filling questionnaire surveys									Clinical research is conducted in a responsible and ethical manner	Disagree	I am not sure
	No	I do not know										Clinical research is conducted in a responsible and ethical manner	Disagree	I am not sure
	No	I do not know										Clinical research is conducted in a responsible and ethical manner	Disagree	I am not sure
	No	I do not know										Clinical research is conducted in a responsible and ethical manner	Disagree	I am not sure
	No	I do not know										Clinical research is conducted in a responsible and ethical manner	Disagree	I am not sure
	No	I do not know										Clinical research is conducted in a responsible and ethical manner	Disagree	I am not sure
	No	I do not know										Clinical research is conducted in a responsible and ethical manner	Disagree	I am not sure
	No	I do not know										Clinical research is conducted in a responsible and ethical manner	Disagree	I am not sure
	No	I do not know										Clinical research is conducted in a responsible and ethical manner	Disagree	I am not sure
	No	I do not know										Clinical research is conducted in a responsible and ethical manner	Disagree	I am not sure
	No	I do not know										Clinical research is conducted in a responsible and ethical manner	Disagree	I am not sure
	No	I do not know										Clinical research is conducted in a responsible and ethical manner	Disagree	I am not sure
	No	I do not know										Clinical research is conducted in a responsible and ethical manner	Disagree	I am not sure
	No	I do not know										Clinical research is conducted in a responsible and ethical manner	Disagree	I am not sure
	No	I do not know										Clinical research is conducted in a responsible and ethical manner	Disagree	I am not sure
	No	I do not know										Clinical research is conducted in a responsible and ethical manner	Disagree	I am not sure
	No	I do not know										Clinical research is conducted in a responsible and ethical manner	Disagree	I am not sure
	No	I do not know										Clinical research is conducted in a responsible and ethical manner	Disagree	I am not sure
	No	I do not know										Clinical research is conducted in a responsible and ethical manner	Disagree	I am not sure
	No	I do not know										Clinical research is conducted in a responsible and ethical manner	Disagree	I am not sure
	No	I do not know										Clinical research is conducted in a responsible and ethical manner	Disagree	I am not sure
	No	I do not know										Clinical research is conducted in a responsible and ethical manner	Disagree	I am not sure
	No	I do not know										Clinical research is conducted in a responsible and ethical manner	Disagree	I am not sure
	No	I do not know										Clinical research is conducted in a responsible and ethical manner	Disagree	I am not sure
	No	I do not know										Clinical research is conducted in a responsible and ethical manner	Disagree	I am not sure
	No	I do not know										Clinical research is conducted in a responsible and ethical manner	Disagree	I am not sure
	No	I do not know										Clinical research is conducted in a responsible and ethical manner	Disagree	I am not sure
	No	I do not know										Clinical research is conducted in a responsible and ethical manner	Disagree	I am not sure
	No	I do not know										Clinical research is conducted in a responsible and ethical manner	Disagree	I am not sure
	No	I do not know										Clinical research is conducted in a responsible and ethical manner	Disagree	I am not sure
	No	I do not know										Clinical research is conducted in a responsible and ethical manner	Disagree	I am not sure
	No	I do not know										Clinical research is conducted in a responsible and ethical manner	Disagree	I am not sure
	No	I do not know										Clinical research is conducted in a responsible and ethical manner	Disagree	I am not sure
	No	I do not know										Clinical research is conducted in a responsible and ethical manner	Disagree	I am not sure
	No	I do not know										Clinical research is conducted in a responsible and ethical manner	Disagree	I am not sure
	No	I do not know										Clinical research is conducted in a responsible and ethical manner	Disagree	I am not sure
	No	I do not know										Clinical research is conducted in a responsible and ethical manner	Disagree	I am not sure
	No	I do not know										Clinical research is conducted in a responsible and ethical manner	Disagree	I am not sure
	No	I do not know										Clinical research is conducted in a responsible and ethical manner	Disagree	I am not sure
	No	I do not know										Clinical research is conducted in a responsible and ethical manner	Disagree	I am not sure
	No	I do not know										Clinical research is conducted in a responsible and ethical manner	Disagree	I am not sure
	No	I do not know										Clinical research is conducted in a responsible and ethical manner	Disagree	I am not sure
	No	I do not know										Clinical research is conducted in a responsible and ethical manner	Disagree	I am not sure
	No	I do not know										Clinical research is conducted in a responsible and ethical manner	Disagree	I am not sure
	No	I do not know										Clinical research is conducted in a responsible and ethical manner	Disagree	I am not sure
	No	I do not know										Clinical research is conducted in a responsible and ethical manner	Disagree	I am not sure
	No	I do not know										Clinical research is conducted in a responsible and ethical manner	Disagree	I am not sure
	No	I do not know										Clinical research is conducted by unqualified personnel	Disagree	I am not sure
	No	I do not know										Clinical research is conducted by unqualified personnel	Disagree	I am not sure
	No	I do not know										Clinical research is conducted by unqualified personnel	Disagree	I am not sure
	No	I do not know										Clinical research is conducted by unqualified personnel	Disagree	I am not sure
	No	I do not know										Clinical research is conducted by unqualified personnel	Disagree	I am not sure
	No	I do not know										Clinical research is conducted by unqualified personnel	Disagree	I am not sure
	No	I do not know										Clinical research is conducted by unqualified personnel	Disagree	I am not sure
	No	I do not know										Clinical research is conducted by unqualified personnel	Disagree	I am not sure
	No	I do not know										Clinical research is conducted by unqualified personnel	Disagree	I am not sure
	No	I do not know										Clinical research is conducted by unqualified personnel	Strongly disagree	I am not sure
	No	I do not know										Clinical research is conducted by unqualified personnel	Strongly disagree	I am not sure
	No	I do not know										Clinical research is conducted by unqualified personnel	Strongly disagree	I am not sure
	No	I do not know										Clinical research is conducted by unqualified personnel	Strongly disagree	I am not sure
	No	I do not know										Clinical research is conducted by unqualified personnel	Strongly disagree	I am not sure
	No	I do not know										Clinical research is conducted by unqualified personnel	Strongly disagree	I am not sure
	No	I do not know										Clinical research is conducted by unqualified personnel	Strongly disagree	I am not sure
	No	I do not know										Clinical research is conducted by unqualified personnel	Strongly disagree	I am not sure
	No	I do not know										Clinical research is conducted by unqualified personnel	Strongly disagree	I am not sure
	No	I do not know										Clinical research is conducted by unqualified personnel	Strongly disagree	I am not sure
	No	I do not know										Clinical research is conducted by unqualified personnel	Strongly disagree	I am not sure
	No	I do not know										Clinical research is conducted by unqualified personnel	Strongly disagree	I am not sure
	No	I do not know										Clinical research is conducted by unqualified personnel	Strongly disagree	I am not sure
	No	I do not know										Clinical research is conducted by unqualified personnel	Strongly disagree	Disagree
	No	I do not know										Clinical research is conducted by unqualified personnel	Strongly disagree	Disagree
	No	I do not know										Clinical research is conducted by unqualified personnel	Strongly disagree	Disagree
	No	I do not know										Clinical research is conducted in a responsible and ethical manner	Disagree	I am not sure
	No	I do not know										Clinical research is conducted in a responsible and ethical manner	Disagree	I am not sure
	No	I do not know										Clinical research is conducted in a responsible and ethical manner	Disagree	I am not sure
	No	I do not know										Clinical research is conducted in a responsible and ethical manner	Disagree	I am not sure
	No	Yes	Filling questionnaire surveys			Donating blood samples	Participating in physical examinations					I do not have an opinion	I am not sure	Agree
	No	Yes	Filling questionnaire surveys			Donating blood samples	Participating in physical examinations					I do not have an opinion	I am not sure	Agree
	No	Yes	Filling questionnaire surveys			Donating blood samples	Participating in physical examinations					I do not have an opinion	I am not sure	Agree
	No	I do not know										Clinical research is conducted by unqualified personnel	Strongly disagree	Disagree
	No	I do not know										Clinical research is conducted by unqualified personnel	Strongly disagree	Disagree
	No	I do not know										Clinical research is conducted by unqualified personnel	Strongly disagree	Disagree
	No	I do not know										Clinical research is conducted by unqualified personnel	Strongly disagree	Disagree
	No	I do not know										Clinical research is conducted by unqualified personnel	Strongly disagree	Disagree
	No	I do not know										Clinical research is conducted by unqualified personnel	Strongly disagree	Disagree
	No	I do not know										Clinical research is conducted by unqualified personnel	Strongly disagree	Disagree
	No	I do not know										Clinical research is conducted by unqualified personnel	Strongly disagree	Disagree
	No	I do not know										Clinical research is conducted by unqualified personnel	Strongly disagree	Disagree
	No	I do not know										Clinical research is conducted by unqualified personnel	Strongly disagree	Disagree
	No	I do not know										Clinical research is conducted by unqualified personnel	Strongly disagree	Disagree
	No	I do not know										Clinical research is conducted by unqualified personnel	Strongly disagree	Disagree
	No	I do not know										Clinical research is conducted by unqualified personnel	Strongly disagree	Disagree
	No	I do not know										Clinical research is conducted by unqualified personnel	Strongly disagree	Disagree
	No	I do not know										Clinical research is conducted in unethical manner	Strongly disagree	Disagree
	No	I do not know										Clinical research is conducted in unethical manner	Strongly disagree	Disagree
	No	I do not know										Clinical research is conducted in unethical manner	Strongly disagree	Disagree
	No	I do not know										Clinical research is conducted in unethical manner	Strongly disagree	Disagree
	No	Yes	Filling questionnaire surveys			Donating blood samples	Participating in physical examinations	Participating in clinical trials	Donating saliva samples	Donating tissue samples		I do not have an opinion	Agree	Strongly agree
	No	Yes	Filling questionnaire surveys			Donating blood samples	Participating in physical examinations	Participating in clinical trials	Donating saliva samples	Donating tissue samples		I do not have an opinion	Agree	Strongly agree
	No	I do not know										Clinical research is conducted in unethical manner	Strongly disagree	Disagree
	No	I do not know										Clinical research is conducted in unethical manner	Strongly disagree	Disagree
	No	I do not know										Clinical research is conducted in unethical manner	Strongly disagree	Disagree
	No	I do not know										Clinical research is conducted in unethical manner	Strongly disagree	Disagree
	Yes	Yes	Filling questionnaire surveys			Donating blood samples	Participating in physical examinations	Participating in clinical trials	Donating saliva samples	Donating tissue samples		I do not have an opinion	Strongly agree	Strongly agree
	Yes	Yes	Filling questionnaire surveys			Donating blood samples	Participating in physical examinations	Participating in clinical trials	Donating saliva samples	Donating tissue samples		I do not have an opinion	Strongly agree	Strongly agree
	No	I do not know										Clinical research is conducted in unethical manner	Strongly disagree	Disagree
	No	I do not know										Clinical research is conducted in unethical manner	Strongly disagree	Disagree
	No	I do not know										Clinical research is conducted in unethical manner	Strongly disagree	Disagree
	No	I do not know										Clinical research is conducted in unethical manner	Strongly disagree	Disagree
	No	I do not know										Clinical research is conducted in unethical manner	Strongly disagree	Strongly disagree
	No	I do not know										Clinical research is conducted in unethical manner	Strongly disagree	Strongly disagree
	No	I do not know										Clinical research is conducted in unethical manner	Strongly disagree	Strongly disagree
	No	I do not know										Clinical research is conducted in unethical manner	Strongly disagree	Strongly disagree
	No	I do not know										Clinical research is conducted in unethical manner	Strongly disagree	Strongly disagree
	No	I do not know										Clinical research is conducted in unethical manner	Strongly disagree	Strongly disagree
	No	I do not know										Clinical research is conducted in unethical manner	Strongly disagree	Strongly disagree
	No	I do not know										Clinical research is conducted in unethical manner	Strongly disagree	Strongly disagree
	No	I do not know										Clinical research is conducted in unethical manner	Strongly disagree	Strongly disagree
	Yes	Yes	Filling questionnaire surveys			Donating blood samples	Participating in physical examinations	Participating in clinical trials	Donating saliva samples	Donating tissue samples	urine	I do not have an opinion	Strongly agree	Strongly agree
	Yes	Yes	Filling questionnaire surveys			Donating blood samples	Participating in physical examinations	Participating in clinical trials	Donating saliva samples	Donating tissue samples	stool	I do not have an opinion	Strongly agree	Strongly agree
	No	Yes	Filling questionnaire surveys			Donating blood samples	Participating in physical examinations	Participating in clinical trials	Donating saliva samples	Donating tissue samples	stool sample	I do not have an opinion	Strongly agree	Strongly agree
	No	Yes	Filling questionnaire surveys			Donating blood samples	Participating in physical examinations	Participating in clinical trials	Donating saliva samples	Donating tissue samples	stool sample	I do not have an opinion	Strongly agree	Strongly agree
	No	Yes	Filling questionnaire surveys			Donating blood samples	Participating in physical examinations	Participating in clinical trials	Donating saliva samples	Donating tissue samples	teeth	I do not have an opinion	Strongly agree	Strongly agree
	No	I do not know										Clinical research is conducted in unethical manner	Strongly disagree	Disagree
	No	I do not know										Clinical research is conducted in unethical manner	Strongly disagree	Disagree
	No	I do not know										Clinical research is conducted in unethical manner	Strongly disagree	Disagree
	No	I do not know										Clinical research is conducted in unethical manner	Strongly disagree	Disagree
	Yes	Yes	Filling questionnaire surveys			Donating blood samples	Participating in physical examinations	Participating in clinical trials	Donating saliva samples	Donating tissue samples		I do not have an opinion	Agree	Strongly agree
	Yes	Yes	Filling questionnaire surveys			Donating blood samples	Participating in physical examinations	Participating in clinical trials	Donating saliva samples	Donating tissue samples		I do not have an opinion	Agree	Strongly agree
	Yes	Yes	Filling questionnaire surveys			Donating blood samples	Participating in physical examinations	Participating in clinical trials	Donating saliva samples	Donating tissue samples		I do not have an opinion	Agree	Strongly agree
	No	I do not know										Clinical research is conducted by unqualified personnel	Strongly disagree	I am not sure
	No	I do not know										Clinical research is conducted by unqualified personnel	Strongly disagree	I am not sure
	No	I do not know										Clinical research is conducted by unqualified personnel	Strongly disagree	I am not sure
	No	I do not know										Clinical research is conducted by unqualified personnel	Strongly disagree	I am not sure
	No	I do not know										Clinical research is conducted by unqualified personnel	Strongly disagree	I am not sure
	No	I do not know										Clinical research is conducted by unqualified personnel	Strongly disagree	I am not sure
	No	No										Clinical research is conducted in a responsible and ethical manner	Disagree	I am not sure
	Yes	Yes	Filling questionnaire surveys			Donating blood samples	Participating in physical examinations	Participating in clinical trials	Donating saliva samples			I do not have an opinion	I am not sure	Strongly agree
	No	No										Clinical research is conducted in a responsible and ethical manner	Disagree	I am not sure
	No	No										Clinical research is conducted in a responsible and ethical manner	Disagree	I am not sure
	No	No										Clinical research is conducted in a responsible and ethical manner	Disagree	I am not sure
	No	No										Clinical research is conducted in a responsible and ethical manner	Disagree	I am not sure
	No	No										Clinical research is conducted in a responsible and ethical manner	Disagree	I am not sure
	No	No										Clinical research is conducted in a responsible and ethical manner	Disagree	I am not sure
	No	I do not know										Clinical research is conducted by unqualified personnel	Strongly disagree	Disagree
	No	I do not know										Clinical research is conducted by unqualified personnel	Disagree	I am not sure
	No	I do not know										Clinical research is conducted by unqualified personnel	Disagree	I am not sure
	No	I do not know										Clinical research is conducted by unqualified personnel	Disagree	I am not sure
	Yes	Yes	Filling questionnaire surveys			Donating blood samples	Participating in physical examinations	Participating in clinical trials	Donating saliva samples	Donating tissue samples		I do not have an opinion	Agree	Strongly agree
	Yes	Yes	Filling questionnaire surveys			Donating blood samples	Participating in physical examinations	Participating in clinical trials	Donating saliva samples	Donating tissue samples		I do not have an opinion	Agree	Strongly agree
	Yes	Yes	Filling questionnaire surveys			Donating blood samples	Participating in physical examinations	Participating in clinical trials	Donating saliva samples	Donating tissue samples		I do not have an opinion	Agree	Strongly agree
	Yes	Yes	Filling questionnaire surveys			Donating blood samples	Participating in physical examinations	Participating in clinical trials	Donating saliva samples	Donating tissue samples		I do not have an opinion	Agree	Strongly agree
	No	No										Clinical research is conducted in a responsible and ethical manner	Disagree	I am not sure
	No	No										Clinical research is conducted in a responsible and ethical manner	Disagree	I am not sure
	No	No										Clinical research is conducted in a responsible and ethical manner	Disagree	I am not sure
	No	No										Clinical research is conducted in a responsible and ethical manner	Disagree	I am not sure
	No	No										Clinical research is conducted in a responsible and ethical manner	Disagree	I am not sure
	No	No										Clinical research is conducted in a responsible and ethical manner	Disagree	I am not sure
	No	No										Clinical research is conducted in a responsible and ethical manner	Disagree	I am not sure
	No	No										Clinical research is conducted in a responsible and ethical manner	Disagree	I am not sure
	No	I do not know										Clinical research is conducted in unethical manner	Strongly disagree	Disagree
	No	I do not know										Clinical research is conducted in unethical manner	Strongly disagree	Strongly disagree
	No	I do not know										Clinical research is conducted in unethical manner	Strongly disagree	Strongly disagree
	No	I do not know										Clinical research is conducted in unethical manner	Strongly disagree	Strongly disagree
	Yes	Yes	Filling questionnaire surveys			Donating blood samples	Participating in physical examinations	Participating in clinical trials	Donating saliva samples			I do not have an opinion	I am not sure	Strongly agree
	Yes	Yes	Filling questionnaire surveys			Donating blood samples	Participating in physical examinations	Participating in clinical trials	Donating saliva samples			I do not have an opinion	I am not sure	Strongly agree
	Yes	Yes										Clinical research is conducted in a responsible and ethical manner	Disagree	I am not sure
	Yes	No										Clinical research is conducted in a responsible and ethical manner	Disagree	I am not sure
	Yes	No										Clinical research is conducted in a responsible and ethical manner	Disagree	I am not sure
	Yes	No										Clinical research is conducted in a responsible and ethical manner	Disagree	I am not sure
	Yes	No										Clinical research is conducted in a responsible and ethical manner	Disagree	I am not sure
	Yes	No										Clinical research is conducted in a responsible and ethical manner	Disagree	I am not sure
	Yes	No										Clinical research is conducted in a responsible and ethical manner	Disagree	I am not sure
	Yes	Yes	Filling questionnaire surveys			Donating blood samples	Participating in physical examinations	Participating in clinical trials	Donating saliva samples	Donating tissue samples		I do not have an opinion	I am not sure	Strongly agree
	Yes	Yes	Filling questionnaire surveys			Donating blood samples	Participating in physical examinations	Participating in clinical trials	Donating saliva samples	Donating tissue samples		I do not have an opinion	I am not sure	Strongly agree
	No	No										Clinical research is conducted in a responsible and ethical manner	I am not sure	I am not sure
	No	No										Clinical research is conducted in a responsible and ethical manner	I am not sure	I am not sure
	No	No										Clinical research is conducted in a responsible and ethical manner	I am not sure	I am not sure
	No	No										Clinical research is conducted in a responsible and ethical manner	I am not sure	I am not sure
	No	Yes	Filling questionnaire surveys			Donating blood samples						I do not have an opinion	I am not sure	Agree
	No	Yes	Filling questionnaire surveys			Donating blood samples						I do not have an opinion	I am not sure	Agree
	No	Yes	Filling questionnaire surveys			Donating blood samples						I do not have an opinion	I am not sure	Agree
	No	Yes	Filling questionnaire surveys			Donating blood samples						I do not have an opinion	I am not sure	Agree
	No	Yes										I do not have an opinion	I am not sure	I am not sure
	No	Yes										I do not have an opinion	I am not sure	I am not sure
	No	Yes										I do not have an opinion	I am not sure	I am not sure
	No	Yes										I do not have an opinion	I am not sure	I am not sure
	No	Yes										I do not have an opinion	I am not sure	I am not sure
	No	Yes										I do not have an opinion	I am not sure	I am not sure
	Yes	Yes	Filling questionnaire surveys			Donating blood samples	Participating in physical examinations	Participating in clinical trials	Donating saliva samples	Donating tissue samples		I do not have an opinion	Strongly agree	Strongly agree
	Yes	Yes	Filling questionnaire surveys			Donating blood samples	Participating in physical examinations	Participating in clinical trials	Donating saliva samples	Donating tissue samples		I do not have an opinion	Strongly agree	Strongly agree
	No	Yes	Filling questionnaire surveys			Donating blood samples	Participating in physical examinations	Participating in clinical trials	Donating saliva samples	Donating tissue samples	urine sample	I do not have an opinion	Strongly agree	Strongly agree
	No	Yes	Filling questionnaire surveys			Donating blood samples	Participating in physical examinations	Participating in clinical trials	Donating saliva samples	Donating tissue samples	urine sample	I do not have an opinion	Strongly agree	Strongly agree
	No	Yes	Filling questionnaire surveys			Donating blood samples	Participating in physical examinations	Participating in clinical trials	Donating saliva samples	Donating tissue samples	stool sample	I do not have an opinion	Strongly agree	Strongly agree
	No	Yes	Filling questionnaire surveys			Donating blood samples	Participating in physical examinations	Participating in clinical trials	Donating saliva samples	Donating tissue samples	stool sample	I do not have an opinion	Strongly agree	Strongly agree
	No	Yes	Filling questionnaire surveys			Donating blood samples	Participating in physical examinations	Participating in clinical trials	Donating saliva samples	Donating tissue samples		I do not have an opinion	Agree	Strongly agree
	No	Yes	Filling questionnaire surveys			Donating blood samples	Participating in physical examinations	Participating in clinical trials	Donating saliva samples	Donating tissue samples		I do not have an opinion	Agree	Strongly agree
	No	Yes	Filling questionnaire surveys			Donating blood samples	Participating in physical examinations	Participating in clinical trials	Donating saliva samples	Donating tissue samples		I do not have an opinion	Agree	Strongly agree
	No	Yes	Filling questionnaire surveys			Donating blood samples	Participating in physical examinations	Participating in clinical trials	Donating saliva samples	Donating tissue samples		I do not have an opinion	Agree	Strongly agree
	No	Yes	Filling questionnaire surveys			Donating blood samples	Participating in physical examinations	Participating in clinical trials	Donating saliva samples	Donating tissue samples		I do not have an opinion	Agree	Strongly agree
	No	Yes	Filling questionnaire surveys			Donating blood samples	Participating in physical examinations	Participating in clinical trials	Donating saliva samples	Donating tissue samples		I do not have an opinion	Agree	Strongly agree
	No	Yes	Filling questionnaire surveys			Donating blood samples	Participating in physical examinations	Participating in clinical trials	Donating saliva samples	Donating tissue samples		I do not have an opinion	Agree	Strongly agree
	No	Yes	Filling questionnaire surveys			Donating blood samples	Participating in physical examinations	Participating in clinical trials	Donating saliva samples	Donating tissue samples		I do not have an opinion	Agree	Strongly agree
	No	Yes	Filling questionnaire surveys			Donating blood samples	Participating in physical examinations	Participating in clinical trials	Donating saliva samples	Donating tissue samples		I do not have an opinion	Agree	Strongly agree
	No	Yes	Filling questionnaire surveys			Donating blood samples	Participating in physical examinations	Participating in clinical trials	Donating saliva samples	Donating tissue samples		I do not have an opinion	Agree	Strongly agree
	No	Yes	Filling questionnaire surveys			Donating blood samples	Participating in physical examinations	Participating in clinical trials	Donating saliva samples	Donating tissue samples		I do not have an opinion	Agree	Strongly agree
	No	Yes	Filling questionnaire surveys			Donating blood samples	Participating in physical examinations	Participating in clinical trials	Donating saliva samples	Donating tissue samples		I do not have an opinion	Agree	Strongly agree
	No	Yes	Filling questionnaire surveys			Donating blood samples	Participating in physical examinations	Participating in clinical trials	Donating saliva samples	Donating tissue samples		I do not have an opinion	Agree	Strongly agree
